# Supplementary material for: New insights on unspecific peroxygenases: superfamily reclassification and evolution
Source: BMC Evol Biol. 2019 Mar 13;19:76. doi: 10.1186/s12862-019-1394-3 (PMC6417270; doi:10.1186/s12862-019-1394-3)
Supplement: Supplementary file 5 — Selection analyses data for UPOs. (XLSX 119 kb) [file 12862_2019_1394_MOESM5_ESM.xlsx]

## Sheet: aBSREL
Name	B	LRT	Test p-value	Uncorrected p-value	ω distribution over sites
XP_016595326_1_CHLOROPEROXIDASE_PENICILLIUM_EXPANSUM	0.0104	22.3903	0	0	ω1 = 1.00 (95%)
					ω2 = 9020 (4.8%)
AGROCYBE_B9W4V6_AEGERITA	0.1019	71.7937	0	0	ω1 = 1.00 (85%)
					ω2 = 737 (15%)
EKM83318_AGARICUS_BISPORUS_VAR_BURNETTII_JB137S8	0.1054	178.081	0	0	ω1 = 1.00 (79%)
					ω2 = 1690 (21%)
GAC96564_PSEUDOZYMA_HUBEIENSIS_SY62	0.034	71.3723	0	0	ω1 = 0.00 (92%)
					ω2 = 10000 (8.0%)
KIM43689_HEBELOMA_CYLINDROSPORUM_H7	0.0948	146.714	0	0	ω1 = 1.00 (79%)
					ω2 = 9130 (21%)
KZS95533_SISTOTREMASTRUM_NIVEOCREMEUM_HHB9708	0.1256	75.3739	0	0	ω1 = 1.00 (82%)
					ω2 = 1580 (18%)
KDQ50980_JAAPIA_ARGILLACEA_MUCL33604	0.1859	102.686	0	0	ω1 = 1.00 (66%)
					ω2 = 358 (34%)
KIM85662_PILODERMA_CROCEUM_F1598	0.2284	253.457	0	0	ω1 = 1.00 (62%)
					ω2 = 214 (38%)
KZP09816_FIBULORHIZOCTONIA_SP_CBS109695	0.1209	204.898	0	0	ω1 = 0.0000000000000529 (77%)
					ω2 = 1550 (23%)
EJT50684_TRICHOSPORON_ASAHII_VAR_ASAHII_CBS2479	0.1249	40.9882	0	0	ω1 = 1.00 (80%)
					ω2 = 1510 (20%)
KIS69141_USTILAGO_MAYDIS	0.0672	102.181	0	0	ω1 = 1.00 (87%)
					ω2 = 9330 (13%)
CCF52713_USTILAGO_HORDEI	0.0499	81.9051	0	0	ω1 = 1.00 (86%)
					ω2 = 254 (14%)
KIJ40725_SPHAEROBOLUS_STELLATUS_SS14	0.0753	85.5053	0	0	ω1 = 1.00 (83%)
					ω2 = 7360 (17%)
EAU83038_COPRINOPSIS_CINEREA_OKAYAMA7_130	0.1445	213.123	0	0	ω1 = 1.00 (73%)
					ω2 = 275 (27%)
EKC98656_TRICHOSPORON_ASAHII_VAR_ASAHII_CBS8904	0.1643	103.847	0	0	ω1 = 1.00 (68%)
					ω2 = 2100 (32%)
KDR72025_GALERINA_MARGINATA_CBS339_88	0.0972	159.353	0	0	ω1 = 1.00 (80%)
					ω2 = 4980 (20%)
KLT38585_CUTANEOTRICHOSPORON_OLEAGINOSUS	0.1336	63.2669	0	0	ω1 = 1.00 (81%)
					ω2 = 10000 (19%)
KJA15764_HYPHOLOMA_SUBLATERIUM_FD334SS4	0.0807	86.2411	0	0	ω1 = 1.00 (84%)
					ω2 = 8460 (16%)
CBQ73518_SPORISORIUM_REILIANUM	0.0174	49.8293	0	0	ω1 = 0.00 (90%)
					ω2 = 10000 (9.7%)
EKG18233_1_CHLOROPEROXIDASE_MACROPHOMINA_PHASEOLINA_MS6	0.1874	143.364	0	0	ω1 = 1.00 (75%)
					ω2 = 8950 (25%)
EPE26857_GLAREA_LOZOYENSIS_ATCC20868	0.1565	188.938	0	0	ω1 = 1.00 (68%)
					ω2 = 8190 (32%)
KEQ59606_AUREOBASIDIUM_MELANOGENUM_CBS110374	0.0382	106.489	0	0	ω1 = 0.00 (91%)
					ω2 = 10000 (9.1%)
GAA97831_MIXIA_OSMUNDAE_IAM14324	0.2538	110.663	0	0	ω1 = 1.00 (53%)
					ω2 = 10000 (47%)
KIK06072_LACCARIA_AMETHYSTINA_LAAM08_1	0.1013	232.794	0	0	ω1 = 0.00 (80%)
					ω2 = 10000 (20%)
MYCGR3P74298_ZYMOSEPTORIA_TRITICI	0.12	122.273	0	0	ω1 = 1.00 (79%)
					ω2 = 5630 (21%)
OAG12657_PARAPHAEOSPHAERIA_SPORULOSA	0.1636	178.077	0	0	ω1 = 1.00 (66%)
					ω2 = 10000 (34%)
KPM41744_NEONECTRIA_DITISSIMA	0.0695	70.9326	0	0	ω1 = 1.00 (81%)
					ω2 = 907 (19%)
KUJ12795_PHIALOCEPHALA_SCOPIFORMIS	0.0567	35.4414	0	0	ω1 = 0.00 (90%)
					ω2 = 10000 (9.7%)
KZV89105_EXIDIA_GLANDULOSA_HHB12029	0.1826	260.194	0	0	ω1 = 1.00 (71%)
					ω2 = 303 (29%)
KXJ90382_1_CHLOROPEROXIDASE_MICRODOCHIUM_BOLLEYI	0.1704	233.244	0	0	ω1 = 1.00 (70%)
					ω2 = 1680 (30%)
GAK67998_MOESZIOMYCES_ANTARCTICUS	0.0431	93.3954	0	0	ω1 = 1.00 (89%)
					ω2 = 2140 (11%)
KXL42501_ACIDOMYCES_RICHMONDENSIS	0.1069	83.6806	0	0	ω1 = 1.00 (84%)
					ω2 = 488 (16%)
OAJ12013_TILLETIA_CONTROVERSA	0.0445	48.1719	0	0	ω1 = 1.00 (87%)
					ω2 = 1870 (13%)
CZR67509_PHIALOCEPHALA_SUBALPINA	0.0515	41.4922	0	0	ω1 = 1.00 (89%)
					ω2 = 352 (11%)
EMF09816_SPHAERULINA_MUSIVA_SO2202	0.0932	107.098	0	0	ω1 = 0.00 (84%)
					ω2 = 8960 (16%)
KZT41007_SISTOTREMASTRUM_SUECICUM_HHB10207SS3	0.1066	106.112	0	0	ω1 = 1.00 (78%)
					ω2 = 9440 (22%)
ORY10253_1_CHLOROPEROXIDASE_CLOHESYOMYCES_AQUATICUS	0.3143	345.639	0	0	ω1 = 1.00 (47%)
					ω2 = 3070 (53%)
ORY68353_1_CHLOROPEROXIDASE_PSEUDOMASSARIELLA_VEXATA	0.165	127.233	0	0	ω1 = 1.00 (76%)
					ω2 = 336 (24%)
EST07231_KALMANOZYMA_BRASILIENSIS_GHG001	0.1029	19.403	0.0001	0	ω1 = 10000000000 (100%)
CRL30429_1_CHLOROPEROXIDASE_PENICILLIUM_CAMEMBERTI	0.0205	14.3674	0.0013	0.0003	ω1 = 1.00 (98%)
					ω2 = 3470 (2.0%)
OAJ19358_TILLETIA_WALKERI	0.0417	10.9272	0.0058	0.0015	ω1 = 1.00 (94%)
					ω2 = 8020 (6.0%)
KEQ68786_AUREOBASIDIUM_NAMIBIAE_CBS147_97	0.0244	1.3044	0.6209	0.207	ω1 = 10000000000 (100%)
EUC56929_1_CHLOROPEROXIDASE_RHIZOCTONIA_SOLANI_AG_3_RHS1AP	0	-0.0162	1	0.5	ω1 = 10000000000 (100%)
KEP51126_1_CHLOROPEROXIDASE_RHIZOCTONIA_SOLANI_123E	0.002	0	1	1	ω1 = 1.00 (100%)
Node1	0.0022	test not run	1	1	ω1 = 10000000000 (100%)
Node10	0.0309	test not run	1	1	ω1 = 10000000000 (100%)
Node12	0.1156	test not run	1	1	ω1 = 1.00 (72%)
					ω2 = 4780 (28%)
Node15	0.1003	test not run	1	1	ω1 = 1.00 (74%)
					ω2 = 10000 (26%)
Node16	0.0149	test not run	1	1	ω1 = 1.00 (87%)
					ω2 = 10000 (13%)
Node17	0.1006	test not run	1	1	ω1 = 1.00 (68%)
					ω2 = 10000 (32%)
Node18	0.0967	test not run	1	1	ω1 = 1.00 (82%)
					ω2 = 4740 (18%)
Node19	0.0132	test not run	1	1	ω1 = 1.00 (90%)
					ω2 = 10000 (9.7%)
Node2	0.0134	test not run	1	1	ω1 = 1.00 (98%)
					ω2 = 1540 (1.8%)
Node20	0.0688	test not run	1	1	ω1 = 0.00 (78%)
					ω2 = 9340 (22%)
Node21	0.014	test not run	1	1	ω1 = 0.00 (85%)
					ω2 = 5570 (15%)
Node23	0.0027	test not run	1	1	ω1 = 10000000000 (100%)
Node24	0.008	test not run	1	1	ω1 = 1.00 (100%)
Node25	0.0115	test not run	1	1	ω1 = 10000000000 (100%)
Node3	0.0088	test not run	1	1	ω1 = 1.00 (94%)
					ω2 = 1590 (5.9%)
Node34	0.028	test not run	1	1	ω1 = 1.00 (91%)
					ω2 = 10000 (9.3%)
Node35	0.0737	test not run	1	1	ω1 = 1.00 (84%)
					ω2 = 768 (16%)
Node82	0.0147	test not run	1	1	ω1 = 1.00 (95%)
					ω2 = 1640 (4.7%)
Node37	0.0206	test not run	1	1	ω1 = 10000000000 (100%)
Node38	0.0454	test not run	1	1	ω1 = 1.00 (81%)
					ω2 = 10000 (19%)
Node40	0.0304	test not run	1	1	ω1 = 10000000000 (100%)
Node41	0.0615	test not run	1	1	ω1 = 0.00 (72%)
					ω2 = 5340 (28%)
Node46	0.0449	test not run	1	1	ω1 = 10000000000 (100%)
Node47	0.0727	test not run	1	1	ω1 = 1.00 (73%)
					ω2 = 10000 (27%)
Node48	0.0491	test not run	1	1	ω1 = 1.00 (89%)
					ω2 = 588 (11%)
Node50	0.1446	test not run	1	1	ω1 = 1.00 (71%)
					ω2 = 8400 (29%)
Node53	0.049	test not run	1	1	ω1 = 0.00 (88%)
					ω2 = 10000 (12%)
Node56	0.2702	test not run	1	1	ω1 = 1.00 (55%)
					ω2 = 619 (45%)
Node59	0.0709	test not run	1	1	ω1 = 1.00 (71%)
					ω2 = 8390 (29%)
Node6	0.0192	test not run	1	1	ω1 = 0.00 (92%)
					ω2 = 10000 (7.8%)
Node60	0.0213	test not run	1	1	ω1 = 10000000000 (100%)
Node62	0.0122	test not run	1	1	ω1 = 10000000000 (100%)
Node64	0.031	test not run	1	1	ω1 = 0.00 (91%)
					ω2 = 10000 (8.7%)
Node67	0.0934	test not run	1	1	ω1 = 0.00 (71%)
					ω2 = 7810 (29%)
Node7	0.0278	test not run	1	1	ω1 = 0.00 (89%)
					ω2 = 10000 (11%)
Node71	0.1131	test not run	1	1	ω1 = 1.00 (73%)
					ω2 = 10000 (27%)
Node72	0.0785	test not run	1	1	ω1 = 1.00 (79%)
					ω2 = 3260 (21%)
Node78	0.005	test not run	1	1	ω1 = 10000000000 (100%)
Node8	0.0041	test not run	1	1	ω1 = 10000000000 (100%)
Node81	0.0214	test not run	1	1	ω1 = 1.00 (94%)
					ω2 = 1470 (6.5%)
Node36	0.1195	test not run	1	1	ω1 = 0.00 (67%)
					ω2 = 9090 (33%)

## Sheet: BUSTED
Site index	Unconstrained likelihood	Constrained likelihood	Optimized Null Likelihood	Constrained Statistic	Optimized Null Statistic
1	-3.77	-3.77	-3.77	0	0
2	-3.86	-3.86	-3.86	0	0
3	-3.23	-3.23	-3.23	0	0
4	-4.03	-4.03	-4.03	0	0
5	-3.38	-3.38	-3.38	0	0
6	-9.09	-8.68	-9.19	-0.81	0.21
7	-8.12	-7.71	-8.88	-0.83	1.52
8	-5	-4.6	-5.55	-0.81	1.1
9	-13.09	-12.76	-13.48	-0.66	0.78
10	-11.97	-12.34	-12.31	0.74	0.7
11	-16.46	-17.11	-16.33	1.32	-0.26
12	-15.5	-15.78	-15.85	0.57	0.71
13	-23.25	-37.61	-25.42	28.71	4.33
14	-23.77	-39.12	-24.95	30.7	2.38
15	-23.53	-31.91	-25.52	16.75	3.97
16	-19.37	-18.64	-19.63	-1.46	0.52
17	-26.82	-37.22	-28.43	20.81	3.22
18	-33.5	-37.17	-34.95	7.35	2.9
19	-29.89	-37.35	-30.31	14.92	0.85
20	-31.49	-40.8	-34.29	18.62	5.61
21	-36.42	-46.62	-36.75	20.39	0.65
22	-35.68	-46.13	-40.46	20.91	9.56
23	-31.54	-49.29	-36.51	35.5	9.94
24	-46.7	-72.79	-51.43	52.19	9.46
25	-57.88	-66.96	-56.93	18.16	-1.91
26	-54.68	-86.71	-59.39	64.06	9.42
27	-53.13	-79.27	-58.34	52.28	10.41
28	-29.47	-39.38	-33.37	19.81	7.8
29	-38.21	-51.94	-40.25	27.45	4.09
30	-38.64	-50.04	-44.48	22.81	11.68
31	-31.14	-33.16	-31.94	4.06	1.6
32	-64.37	-76.81	-63.58	24.89	-1.58
33	-55.04	-64.46	-52.16	18.83	-5.77
34	-53.33	-67.1	-58.95	27.54	11.24
35	-44.32	-52.52	-43.71	16.4	-1.22
36	-38.55	-41.52	-41.87	5.94	6.64
37	-49.56	-66.17	-53.42	33.2	7.71
38	-34.86	-40.77	-38.78	11.82	7.85
39	-52.44	-68.03	-53.69	31.18	2.5
40	-51.12	-73.01	-54.95	43.77	7.66
41	-54.7	-64.02	-57.91	18.64	6.43
42	-66.67	-89.4	-70.64	45.46	7.94
43	-55.35	-60.24	-54.43	9.78	-1.84
44	-44.49	-50.84	-49.92	12.69	10.86
45	-33.41	-38.29	-31.59	9.76	-3.64
46	-61.32	-98.39	-67.22	74.13	11.8
47	-40.04	-57.35	-43.71	34.61	7.32
48	-60.32	-102.89	-65.45	85.15	10.26
49	-32.1	-34.47	-32.45	4.73	0.7
50	-18.7	-19.26	-17.35	1.13	-2.7
51	-32.26	-44.99	-30.27	25.45	-3.99
52	-47.84	-80.32	-53.43	64.96	11.18
53	-35.38	-42.87	-36.46	14.97	2.17
54	-43.15	-50.84	-40.38	15.38	-5.53
55	-63.99	-110.98	-73.34	93.98	18.69
56	-64.62	-95.71	-76.34	62.17	23.44
57	-69.76	-91.07	-71	42.62	2.48
58	-58.46	-79.15	-62.47	41.37	8.02
59	-88.86	-114.57	-92.35	51.43	6.98
60	-63.86	-114.41	-75.18	101.1	22.64
61	-56	-67.53	-57.96	23.05	3.91
62	-49.83	-60.18	-53.41	20.71	7.17
63	-63.19	-80.95	-69.24	35.53	12.1
64	-47.37	-61.6	-52.61	28.46	10.48
65	-64.1	-96.19	-64.9	64.17	1.6
66	-62.34	-81.72	-66.8	38.77	8.93
67	-60.68	-81.08	-63.88	40.79	6.38
68	-65.28	-108.99	-73.17	87.42	15.78
69	-62.75	-80.56	-63.83	35.62	2.16
70	-65.11	-82.54	-69.53	34.87	8.84
71	-55.82	-72.01	-59.74	32.38	7.85
72	-40.04	-61.36	-49.9	42.64	19.72
73	-53.69	-82.58	-61.61	57.79	15.85
74	-55.38	-63.96	-63.38	17.16	15.99
75	-36.85	-42.95	-42.33	12.2	10.96
76	-79.36	-151.68	-101.43	144.64	44.14
77	-115.23	-228.33	-135.75	226.2	41.04
78	-23.47	-19.2	-26.23	-8.54	5.52
79	-58.27	-81.89	-63.25	47.23	9.96
80	-57.41	-87.01	-65.28	59.19	15.73
81	-114.21	-163.88	-115.4	99.34	2.37
82	-49.31	-51.16	-54.77	3.71	10.93
83	-52.93	-63.38	-55.28	20.9	4.7
84	-88.23	-116.47	-94.19	56.49	11.94
85	-3.12	-3.12	-3.12	0	0
86	-3.72	-3.72	-3.72	0	0
87	-3.12	-3.12	-3.12	0	0
88	-13.94	-24.25	-15.01	20.62	2.14
89	-18.93	-22.45	-18.2	7.04	-1.48
90	-111.03	-193.15	-126.53	164.23	31
91	-77.4	-100.58	-81.61	46.36	8.43
92	-35.23	-41.22	-35.83	11.98	1.19
93	-76.62	-114.04	-86.25	74.83	19.24
94	-21.05	-13.11	-26.72	-15.88	11.34
95	-19.56	-11.99	-23.65	-15.14	8.17
96	-18.83	-11.46	-23.73	-14.74	9.8
97	-18.37	-11.28	-20.7	-14.19	4.66
98	-18.83	-11.46	-23.73	-14.74	9.8
99	-26.59	-19.36	-29.7	-14.45	6.22
100	-26.91	-26.88	-28.33	-0.06	2.84
101	-18.3	-10.86	-22.82	-14.89	9.03
102	-34.97	-39.69	-43.43	9.43	16.91
103	-51.94	-63.81	-56.72	23.73	9.55
104	-23.03	-20.48	-27.34	-5.11	8.61
105	-29.14	-22.2	-32.25	-13.87	6.21
106	-24.89	-20.92	-28.18	-7.94	6.58
107	-35.44	-47.78	-44.3	24.68	17.72
108	-3.12	-3.12	-3.12	0	0
109	-4.03	-4.03	-4.03	0	0
110	-3.23	-3.23	-3.23	0	0
111	-3.08	-3.08	-3.08	0	0
112	-4.03	-4.03	-4.03	0	0
113	-4.03	-4.03	-4.03	0	0
114	-3.78	-3.78	-3.78	0	0
115	-3.08	-3.08	-3.08	0	0
116	-3.93	-3.93	-3.93	0	0
117	-37.17	-54.77	-45.37	35.2	16.41
118	-57.81	-103.02	-69.44	90.4	23.24
119	-51.01	-62.18	-60.38	22.32	18.74
120	-34.28	-48.49	-45.39	28.43	22.22
121	-77.07	-91.99	-70.9	29.85	-12.33
122	-19.56	-11.99	-23.65	-15.14	8.17
123	-69.05	-112.15	-84.99	86.2	31.87
124	-83.52	-115.25	-95.39	63.46	23.73
125	-62.14	-76.7	-63.19	29.13	2.1
126	-61.1	-72.93	-61.27	23.67	0.35
127	-108.7	-179.35	-127.23	141.31	37.07
128	-70.62	-78.63	-69.47	16.01	-2.31
129	-43.85	-44.14	-46.31	0.58	4.92
130	-97.22	-158.56	-113.72	122.67	33
131	-100.18	-142.44	-99.94	84.53	-0.47
132	-43.74	-39.99	-43.69	-7.51	-0.1
133	-57.22	-62.98	-61.48	11.51	8.52
134	-66.11	-77.53	-67.43	22.85	2.64
135	-88.49	-143.65	-102.36	110.32	27.73
136	-41.25	-41.4	-44.56	0.31	6.63
137	-53.42	-60.68	-57.08	14.53	7.32
138	-35.88	-28.52	-39.92	-14.72	8.08
139	-49.74	-56.24	-51.24	13.01	3.02
140	-58.03	-66.2	-58.83	16.33	1.6
141	-82	-111.09	-91.67	58.18	19.34
142	-58.61	-70.02	-60.34	22.81	3.46
143	-47.58	-68.91	-59.33	42.67	23.51
144	-59.8	-71.54	-66.07	23.46	12.53
145	-105.64	-170.02	-117.14	128.75	23.01
146	-91.04	-128.82	-104.45	75.56	26.81
147	-66.87	-107.15	-77.73	80.56	21.72
148	-59.04	-75.62	-64.13	33.16	10.19
149	-95.24	-132.82	-101.07	75.15	11.65
150	-73.74	-88.99	-77.25	30.51	7.03
151	-45.03	-50.1	-50.84	10.15	11.63
152	-90.71	-121.7	-96.21	61.99	11
153	-81.92	-116.56	-93.97	69.28	24.09
154	-89.29	-100.39	-91.28	22.2	3.97
155	-77.41	-98	-78.7	41.17	2.56
156	-26.75	-20.14	-29.09	-13.23	4.68
157	-42.64	-35.9	-44.65	-13.49	4.02
158	-108.33	-147.78	-112.4	78.9	8.15
159	-88.46	-111.98	-98.32	47.04	19.72
160	-33.54	-60.75	-42.31	54.41	17.53
161	-8.96	-8.62	-9.76	-0.69	1.59
162	-59.43	-62.95	-58.93	7.04	-1.01
163	-72.71	-107.75	-79.05	70.08	12.69
164	-71.83	-103.37	-74.55	63.09	5.45
165	-56.26	-61.51	-56.37	10.5	0.22
166	-19.41	-11.74	-23.75	-15.33	8.69
167	-32.1	-42.72	-35.5	21.23	6.79
168	-19.56	-11.99	-23.65	-15.14	8.17
169	-83.67	-120.1	-93.39	72.86	19.43
170	-57.97	-60.04	-59.14	4.14	2.35
171	-81.34	-95.77	-79.71	28.86	-3.26
172	-76.32	-109.96	-74.21	67.28	-4.22
173	-57.91	-76.8	-61.14	37.79	6.47
174	-37.44	-37.31	-37.54	-0.25	0.21
175	-35.06	-51.39	-39.93	32.66	9.75
176	-75.41	-112.78	-84.62	74.73	18.41
177	-77.49	-115.35	-85.53	75.73	16.08
178	-47.18	-53.69	-53.81	13.03	13.27
179	-46.87	-47.68	-45.14	1.61	-3.47
180	-49.85	-74.52	-57.82	49.33	15.93
181	-51.48	-68.59	-50.94	34.21	-1.09
182	-46.77	-48.47	-48.22	3.4	2.91
183	-41	-45.11	-47.33	8.23	12.67
184	-61.05	-98.75	-73.35	75.41	24.61
185	-48.33	-77.16	-56.79	57.66	16.93
186	-40.29	-65.64	-50.58	50.7	20.58
187	-85.39	-97.75	-81.82	24.72	-7.15
188	-50.33	-51.53	-53.95	2.41	7.24
189	-75.16	-91.24	-84.21	32.16	18.09
190	-19.56	-11.99	-23.65	-15.14	8.17
191	-29.43	-28.49	-36.71	-1.88	14.56
192	-89.99	-102	-87.7	24.01	-4.58
193	-17.07	-31.89	-24.59	29.65	15.04
194	-75.16	-85.88	-76.75	21.43	3.17
195	-18.94	-11.36	-23.43	-15.17	8.99
196	-39.16	-36.46	-38.23	-5.41	-1.87
197	-86.67	-105.89	-87.51	38.44	1.68
198	-43.85	-49.68	-45.35	11.67	3
199	-20.57	-12.71	-25.86	-15.71	10.58
200	-34.21	-31.77	-37.1	-4.89	5.78
201	-18.8	-11.29	-22.96	-15.02	8.33
202	-62.1	-71.48	-65.98	18.75	7.76
203	-19.41	-11.74	-23.75	-15.33	8.69
204	-70.08	-74.64	-68.94	9.12	-2.29
205	-25.01	-18.64	-27.56	-12.73	5.1
206	-21.05	-13.11	-26.72	-15.88	11.34
207	-107.73	-129.87	-101.3	44.28	-12.85
208	-18.8	-11.29	-22.96	-15.02	8.33
209	-94.46	-156.92	-108.34	124.92	27.75
210	-58.42	-68.06	-60.82	19.28	4.79
211	-70.66	-103.75	-80.52	66.19	19.72
212	-42.28	-46.6	-42.31	8.65	0.07
213	-22.36	-29.76	-23.33	14.81	1.94
214	-3.32	-3.32	-3.32	0	0
215	-3.66	-3.66	-3.66	0	0
216	-19.56	-11.99	-23.65	-15.14	8.17
217	-42.92	-39.47	-44.55	-6.9	3.25
218	-62.55	-69.21	-63.25	13.31	1.39
219	-75.37	-98.58	-81.17	46.42	11.59
220	-88.29	-113.56	-89.99	50.55	3.41
221	-57.99	-68.28	-57.97	20.58	-0.04
222	-70.41	-80.27	-74.29	19.72	7.75
223	-82.22	-96.77	-82.51	29.1	0.57
224	-96.62	-150.47	-105.93	107.7	18.61
225	-79.55	-93.08	-76.66	27.07	-5.77
226	-48.18	-66.16	-54.99	35.94	13.6
227	-110.59	-139.86	-111.37	58.56	1.57
228	-92.95	-120.89	-96.79	55.89	7.69
229	-81.35	-109.86	-86.91	57.02	11.1
230	-99.49	-146.29	-106.85	93.59	14.71
231	-114.49	-157.5	-119.45	86.02	9.91
232	-96.71	-136.48	-103.32	79.53	13.22
233	-74.23	-79.63	-72.92	10.79	-2.62
234	-85.8	-111.67	-87.09	51.76	2.6
235	-97.97	-133.44	-98.73	70.94	1.53
236	-82.59	-110.46	-89.87	55.75	14.56
237	-39.68	-42.15	-40.9	4.93	2.43
238	-96.08	-115.9	-94.5	39.64	-3.16
239	-50.86	-56.66	-50.55	11.61	-0.62
240	-14.85	-15.05	-14.26	0.4	-1.18
241	-4.09	-3.68	-4.37	-0.8	0.57
242	-7.08	-11.85	-7.38	9.53	0.59
243	-3.82	-3.42	-4.09	-0.8	0.55
244	-3.74	-3.34	-4.02	-0.8	0.56
245	-3.56	-3.16	-3.82	-0.8	0.52
246	-8.65	-19.2	-11.1	21.11	4.91
247	-19.19	-21.53	-19.56	4.68	0.75
248	-87.91	-133.26	-95.75	90.7	15.67
249	-55.46	-62.95	-54.88	15	-1.16
250	-67	-75.48	-65.27	16.95	-3.47
251	-100.55	-151.08	-105.08	101.05	9.05
252	-111.98	-158.96	-118.85	93.95	13.72
253	-81.57	-100.07	-83.56	37.01	3.99
254	-70.27	-102.17	-81.3	63.82	22.06
255	-64.8	-94.61	-73.74	59.63	17.88
256	-85.28	-129.97	-91.62	89.39	12.68
257	-89.47	-103.82	-88.9	28.7	-1.13
258	-34.53	-33.55	-42.34	-1.95	15.62
259	-91.44	-135.37	-103.2	87.85	23.5
260	-92.11	-129.11	-94.16	74	4.09
261	-37.72	-39.49	-43.06	3.55	10.69
262	-61.76	-66.58	-65.25	9.64	6.98
263	-86.31	-99.73	-85.17	26.83	-2.29
264	-82.4	-107	-80.52	49.21	-3.76
265	-44.06	-38.57	-47.47	-10.96	6.84
266	-69.35	-74.56	-75.24	10.42	11.78
267	-96.52	-131.19	-105.51	69.33	17.97
268	-66.21	-67.34	-66.62	2.26	0.84
269	-22.05	-15.96	-25.12	-12.18	6.13
270	-39.27	-69.34	-47.22	60.14	15.9
271	-122.92	-157.66	-122.88	69.48	-0.07
272	-41	-39.29	-43.21	-3.42	4.41
273	-52.39	-53.59	-53.64	2.4	2.5
274	-33.35	-29.47	-33.75	-7.76	0.8
275	-71.57	-95.09	-81.69	47.03	20.23
276	-56.88	-69.86	-61.49	25.97	9.22
277	-65.96	-74.62	-69.25	17.32	6.56
278	-19.42	-19.32	-18.84	-0.2	-1.16
279	-44.3	-37.33	-47.36	-13.94	6.12
280	-96.13	-121.2	-97.13	50.15	2.01
281	-76.58	-104.55	-80.82	55.95	8.48
282	-69.13	-89.6	-77.17	40.93	16.07
283	-51.21	-47.02	-53.73	-8.39	5.04
284	-45.28	-48.96	-45.52	7.36	0.49
285	-63.26	-67.88	-64.22	9.23	1.92
286	-31.39	-23.93	-35.46	-14.9	8.15
287	-64.47	-74.9	-66.11	20.86	3.28
288	-90.03	-122.34	-98.15	64.63	16.26
289	-25.39	-24.45	-27.89	-1.89	4.99
290	-61.34	-66.5	-63.91	10.32	5.14
291	-108.88	-166.48	-119.8	115.2	21.83
292	-85.01	-107.3	-85.69	44.58	1.35
293	-81.92	-120.29	-90.18	76.74	16.52
294	-46.73	-41.73	-49.47	-10	5.47
295	-70.52	-80.98	-78.12	20.92	15.19
296	-36.35	-35.67	-40.45	-1.35	8.21
297	-61.04	-63.06	-61.69	4.04	1.31
298	-84.8	-112.47	-90.18	55.35	10.76
299	-122.29	-176.87	-128.58	109.17	12.59
300	-101.64	-164.19	-111.99	125.09	20.7
301	-33.56	-47.61	-34.37	28.09	1.63
302	-10.32	-8.77	-11.86	-3.1	3.08
303	-30.53	-35.45	-36.98	9.83	12.9
304	-34.65	-38.73	-34.48	8.16	-0.33
305	-41.77	-62.25	-48.33	40.94	13.11
306	-98.53	-138.27	-104.02	79.5	10.98
307	-39.07	-35.71	-41.44	-6.72	4.74
308	-79.23	-103.1	-79.9	47.74	1.34
309	-95.86	-119.07	-94.3	46.43	-3.13
310	-106.8	-156.37	-108.2	99.14	2.81
311	-114.41	-172.01	-124.05	115.19	19.28
312	-63.48	-69.11	-66.32	11.27	5.68
313	-76.38	-102.97	-82.06	53.18	11.37
314	-65.61	-88.53	-70.52	45.84	9.82
315	-34.22	-38.05	-35.71	7.65	2.98
316	-38.11	-39.09	-38.68	1.95	1.14
317	-70.05	-102.28	-75.01	64.45	9.91
318	-112.05	-156.88	-116.98	89.65	9.86
319	-84.86	-121.95	-94.81	74.19	19.9
320	-11.43	-23.89	-12.93	24.92	2.98
321	-3.28	-3.28	-3.28	0	0
322	-19.43	-23.56	-19.27	8.26	-0.32
323	-33.25	-45.55	-35.41	24.59	4.32
324	-22.91	-24.23	-24.05	2.65	2.29
325	-15.32	-15.5	-15.35	0.35	0.05
326	-30.29	-48.94	-31.09	37.3	1.6
327	-17.22	-21.15	-20.09	7.86	5.74
328	-20.84	-28.77	-21.27	15.86	0.86
329	-6.42	-5.29	-7	-2.26	1.17
330	-27.98	-30.17	-25.95	4.38	-4.06
331	-21.14	-20.67	-21.02	-0.92	-0.24
332	-6.69	-5.54	-7.99	-2.3	2.59
333	-21.26	-33.19	-24.87	23.86	7.24
334	-7.17	-5.96	-8.72	-2.41	3.11
335	-84.38	-122.82	-86.63	76.89	4.51
336	-54.32	-74.56	-61.97	40.48	15.31
337	-28.62	-38.65	-34.97	20.05	12.7
338	-101.16	-171.13	-112.68	139.94	23.04
339	-53.02	-59.73	-54.58	13.42	3.13
340	-21.39	-15.63	-22.54	-11.52	2.31
341	-69.68	-99.01	-71.95	58.64	4.54
342	-36	-30.58	-40.31	-10.84	8.62
343	-34.88	-32.24	-36.56	-5.3	3.35
344	-6.3	-6.21	-6.21	-0.19	-0.18
345	-25.95	-27.63	-23.93	3.35	-4.05
346	-91.59	-120.69	-95.36	58.2	7.54
347	-88.31	-135.1	-96.53	93.58	16.44
348	-53.23	-68.64	-60.88	30.83	15.3
349	-93.41	-132.27	-99.24	77.71	11.66
350	-61.91	-86.25	-65	48.68	6.19
351	-66.88	-111.53	-82.93	89.3	32.11
352	-84.07	-134.87	-96.8	101.61	25.47
353	-67.54	-84.65	-70.26	34.21	5.44
354	-84.75	-140.75	-98.5	111.98	27.5
355	-79.35	-119.84	-84.75	80.98	10.8
356	-85.68	-120.86	-82.6	70.36	-6.15
357	-49.66	-67.59	-52.98	35.85	6.64
358	-72.38	-109.71	-76.49	74.67	8.22
359	-98.27	-158.53	-105.11	120.52	13.67
360	-88.9	-136.33	-95.74	94.86	13.69
361	-78.96	-126.08	-88.69	94.24	19.46
362	-97.93	-137.43	-107.32	78.99	18.78
363	-116.75	-180.69	-125.52	127.88	17.54
364	-101.17	-164.14	-109.92	125.93	17.5
365	-29.22	-26.64	-30.24	-5.16	2.03
366	-25.89	-28.24	-29.71	4.7	7.65
367	-17.64	-17.46	-17.13	-0.35	-1.02
368	-59.86	-82.5	-62.96	45.28	6.19
369	-94.98	-160.59	-112.24	131.23	34.52
370	-27.54	-26.34	-26.01	-2.4	-3.06
371	-17.1	-12.93	-19.17	-8.34	4.15
372	-70.76	-121.7	-85.93	101.88	30.34
373	-40.62	-48.44	-44.01	15.65	6.78
374	-84.01	-113.35	-87.48	58.68	6.93
375	-31.22	-44.4	-36.59	26.36	10.73
376	-47.51	-61.56	-51.84	28.09	8.65
377	-57.32	-80.88	-66.35	47.13	18.07
378	-60.48	-92.57	-66.64	64.17	12.31
379	-63.35	-86.87	-66.29	47.04	5.87
380	-57.14	-71.46	-57.55	28.64	0.84
381	-61.28	-114.12	-78.8	105.67	35.04
382	-61.64	-68.48	-65.15	13.67	7.01
383	-51.03	-55.52	-49.72	8.99	-2.62
384	-46.23	-85.86	-57.8	79.26	23.15
385	-79.09	-98.43	-80.55	38.68	2.92
386	-50.62	-79.47	-57.46	57.69	13.67
387	-57.01	-80.01	-61.53	45.99	9.04
388	-41.82	-45.13	-41.53	6.62	-0.58
389	-57.45	-78.64	-59.73	42.38	4.56
390	-75.92	-108.76	-81.14	65.69	10.44
391	-63.4	-103.96	-70.49	81.11	14.18
392	-28.98	-42.93	-31.75	27.91	5.56
393	-24.24	-25.54	-25.91	2.6	3.34
394	-27.03	-32.02	-28.4	9.98	2.74
395	-37.4	-48.63	-38.76	22.46	2.72
396	-36.91	-44.34	-38.79	14.87	3.76
397	-61.57	-76.82	-65.75	30.5	8.35
398	-47.34	-57.62	-52.22	20.56	9.76
399	-38.67	-45	-40.73	12.65	4.12
400	-74	-93.39	-75.77	38.79	3.55
401	-60.56	-72.6	-56.04	24.09	-9.04
402	-35.6	-34.28	-33.29	-2.65	-4.63
403	-31.46	-34.23	-36.07	5.53	9.21
404	-51.33	-54.44	-50.06	6.22	-2.54
405	-65.23	-79.64	-67.98	28.82	5.51
406	-35.66	-40.82	-37.51	10.34	3.71
407	-39.26	-54.55	-47.26	30.58	16
408	-38.78	-39.35	-40.27	1.14	2.99
409	-63.76	-72.62	-60.91	17.73	-5.7
410	-28.79	-26.53	-30.58	-4.52	3.58
411	-18.91	-22.27	-23.56	6.71	9.3
412	-34.56	-48.87	-40.4	28.62	11.7
413	-59.64	-86.25	-59.39	53.22	-0.49
414	-22.84	-27.48	-23.59	9.29	1.51
415	-23.43	-33.62	-25.58	20.38	4.31
416	-43.23	-47.11	-46.23	7.76	6
417	-40.76	-44.84	-41.96	8.16	2.41
418	-37.08	-46.09	-40	18.02	5.84
419	-69.74	-97.44	-72.94	55.4	6.39
420	-31.76	-29.55	-33.9	-4.42	4.29
421	-52.8	-83.09	-56.58	60.57	7.55
422	-60.34	-86.86	-57.92	53.04	-4.84
423	-45.9	-60.88	-50.88	29.95	9.96
424	-23.1	-19.83	-24.81	-6.54	3.43
425	-49.7	-59.5	-51.07	19.6	2.74
426	-60.98	-90.2	-62.74	58.43	3.52
427	-25.13	-28.69	-30.47	7.12	10.69
428	-34.34	-43.2	-39.74	17.71	10.8
429	-55.62	-86.33	-60.85	61.42	10.46
430	-45.04	-64.3	-44.96	38.52	-0.16
431	-45.97	-73.52	-49.47	55.11	7.01
432	-42.07	-47.38	-38.36	10.61	-7.43
433	-55.15	-66.13	-54.5	21.98	-1.29
434	-44.34	-51.95	-43.72	15.21	-1.25
435	-62.42	-96.06	-67.98	67.27	11.11
436	-61.7	-78.59	-61.43	33.78	-0.54
437	-67.4	-94.33	-69.86	53.86	4.92
438	-25.06	-29.35	-25.18	8.59	0.25
439	-22.04	-20.77	-23.72	-2.55	3.35
440	-19.31	-19.04	-19.96	-0.54	1.3
441	-20.31	-20.64	-19.95	0.66	-0.74
442	-24.88	-24.7	-25.33	-0.37	0.9
443	-63.13	-109.97	-71.72	93.69	17.18
444	-59.94	-75.61	-60.09	31.34	0.3
445	-28.65	-36.31	-32.52	15.33	7.73
446	-44.92	-69.37	-49.6	48.91	9.36
447	-37.91	-38.42	-36.75	1.01	-2.32
448	-42.46	-49.3	-46.23	13.68	7.55
449	-52.44	-58.18	-51.87	11.48	-1.14
450	-31.92	-35.29	-29.55	6.74	-4.74
451	-46.52	-51.16	-47.62	9.29	2.2
452	-13.54	-11	-14.91	-5.09	2.73
453	-24.71	-32.51	-26.59	15.6	3.77
454	-23.36	-28.68	-25.41	10.64	4.11
455	-16.41	-21.46	-17.84	10.09	2.85
456	-19.66	-23.9	-21.47	8.48	3.61
457	-19.27	-19.34	-17.74	0.14	-3.05
458	-18.18	-18.54	-18.4	0.73	0.44
459	-15.42	-15.59	-15.78	0.35	0.72
460	-19.98	-31.26	-21.35	22.57	2.74
461	-11.9	-12.02	-12.09	0.24	0.39
462	-17.25	-22.92	-18.3	11.33	2.1
463	-18.66	-24.48	-19.77	11.65	2.22
464	-12.6	-12.7	-12.66	0.21	0.11
465	-10.46	-12.24	-10.03	3.55	-0.88
466	-22.43	-24.8	-22.3	4.75	-0.25
467	-26.65	-34.54	-26.51	15.78	-0.27
468	-20.33	-21.23	-18.77	1.8	-3.11
469	-18.82	-20.44	-19.8	3.24	1.96
470	-21.57	-21.56	-21.37	-0.02	-0.4
471	-19.62	-23.7	-20.08	8.16	0.92
472	-27.31	-51.41	-27.53	48.19	0.43
473	-18.44	-20.15	-18.93	3.42	0.99
474	-11.64	-11.34	-12.4	-0.61	1.52
475	-10.16	-9.76	-11.43	-0.79	2.55
476	-9.16	-8.41	-9.46	-1.5	0.6
477	-22.3	-22.69	-21.22	0.79	-2.16
478	-8.22	-7.77	-9.05	-0.9	1.67
479	-11.2	-11.56	-10.54	0.73	-1.32
480	-14.86	-18.28	-15.81	6.83	1.89
481	-13.98	-13.59	-13.53	-0.8	-0.91
482	-11.22	-10.77	-12.04	-0.89	1.65
483	-5.07	-4.6	-5.61	-0.95	1.07

## Sheet: FUBAR 0.9
Site	Partition	alpha	beta	beta-	Prob[alpha>beta]	Prob[alpha<beta]	BayesFactor[alpha<beta]	PSRF	Neff
1	1	2.379	2.999	0.62	0.223	0.725	1.013	1.029	76.856				Pos	281
2	1	2.379	2.999	0.62	0.223	0.725	1.013	1.029	76.856
3	1	2.379	2.999	0.62	0.223	0.725	1.013	1.029	76.856				Neg	2
4	1	2.379	2.999	0.62	0.223	0.725	1.013	1.029	76.856
5	1	2.379	2.999	0.62	0.223	0.725	1.013	1.029	76.856
6	1	4.224	1.984	-2.24	0.267	0.699	0.89	1.012	146.131
7	1	2.285	1.445	-0.839	0.234	0.728	1.028	1.021	98.909
8	1	0.495	0.637	0.142	0.248	0.641	0.687	1.053	46.366
9	1	2.471	6.941	4.47	0.08	0.893	3.212	1.018	110.508
10	1	2.931	10.501	7.57	0.066	0.904	3.628	1.022	96.913
11	1	2.311	9.339	7.028	0.046	0.93	5.063	1.012	147.238
12	1	3.397	12.037	8.64	0.076	0.89	3.093	1.026	84.792
13	1	2.183	8.923	6.739	0.039	0.94	5.966	1.025	86.31
14	1	2.437	10.003	7.566	0.045	0.93	5.14	1.015	130.272
15	1	5.981	3.112	-2.869	0.21	0.757	1.195	1.02	102.38
16	1	0.606	1.989	1.383	0.026	0.957	8.449	1.032	71.016
17	1	5.444	11.643	6.199	0.151	0.812	1.654	1.022	96.913
18	1	3.712	17.9	14.188	0.063	0.896	3.317	1.021	99.855
19	1	1.105	1.782	0.677	0.097	0.855	2.272	1.062	40.913
20	1	1.265	2.338	1.073	0.057	0.903	3.564	1.105	26.431
21	1	0.565	2.755	2.19	0.003	0.99	36.263	1.085	31.314
22	1	17.79	2.146	-15.644	0.545	0.434	0.295	1	463.141
23	1	0.829	2.397	1.568	0.026	0.953	7.707	1.074	35.142
24	1	0.412	3.008	2.596	0.001	0.997	127.314	1.061	41.365
25	1	0.607	4.468	3.861	0.003	0.992	45.119	1.056	44.357
26	1	1.115	2.839	1.724	0.022	0.937	5.72	1.103	26.895
27	1	0.547	2.989	2.442	0	0.997	113.149	1.079	33.398
28	1	0.208	1.012	0.804	0.015	0.976	15.408	1.123	23.23
29	1	3.838	1.118	-2.72	0.229	0.72	0.986	1.015	126.474
30	1	0.329	1.772	1.443	0.005	0.988	32.157	1.046	52.533
31	1	0.526	3.205	2.68	0.004	0.992	47.754	1.055	45.408
32	1	0.562	3.22	2.659	0.001	0.994	68.626	1.08	32.984
33	1	1.2	2.467	1.267	0.039	0.932	5.243	1.068	37.951
34	1	0.504	2.562	2.059	0.004	0.988	32.129	1.061	41.444
35	1	1.159	1.069	-0.09	0.129	0.818	1.721	1.018	111.264
36	1	0.226	1.4	1.174	0.002	0.995	71.534	1.083	32.135
37	1	0.396	1.897	1.501	0.004	0.985	25.576	1.041	57.984
38	1	0.454	1.116	0.662	0.041	0.929	5.063	1.031	72.66
39	1	0.336	1.939	1.604	0.002	0.994	64.662	1.035	65.184
40	1	0.588	1.396	0.808	0.024	0.952	7.539	1.037	62.822
41	1	0.387	1.279	0.892	0.015	0.965	10.559	1.037	63.191
42	1	0.534	3.036	2.502	0.003	0.993	51.957	1.07	37.036
43	1	0.361	1.811	1.45	0.004	0.988	31.639	1.05	48.936
44	1	0.368	2.779	2.41	0	0.999	587.204	1.062	40.917
45	1	0.339	1.028	0.689	0.044	0.936	5.573	1.08	32.919
46	1	1.758	9.04	7.282	0.03	0.945	6.636	1.042	56.69
47	1	0.542	1.781	1.239	0.019	0.963	10.051	1.034	67.935
48	1	9.248	5.759	-3.488	0.323	0.587	0.546	1.021	101.088
49	1	0.391	1.494	1.103	0.013	0.974	14.117	1.041	57.541
50	1	1.237	1.513	0.276	0.098	0.871	2.588	1.028	79.644
51	1	4.92	2.997	-1.923	0.165	0.797	1.504	1.047	51.64
52	1	0.692	2.992	2.3	0.006	0.98	18.925	1.085	31.315
53	1	0.42	1.516	1.096	0.019	0.964	10.26	1.029	76.263
54	1	0.705	1.798	1.093	0.035	0.943	6.315	1.035	65.697
55	1	2.761	22.866	20.105	0.031	0.948	6.962	0.999	676.97
56	1	0.714	2.869	2.154	0.006	0.971	12.729	1.089	30.241
57	1	0.514	2.848	2.333	0.001	0.993	57.382	1.076	34.55
58	1	0.481	1.701	1.219	0.005	0.98	18.763	1.026	83.926
59	1	0.609	3.615	3.007	0.002	0.993	56.863	1.078	33.826
60	1	0.679	2.555	1.876	0.008	0.971	12.779	1.069	37.293
61	1	0.562	1.301	0.739	0.027	0.935	5.56	1.026	83.679
62	1	0.347	1.188	0.841	0.011	0.976	15.385	1.032	71.54
63	1	0.599	2.686	2.087	0.004	0.987	28.666	1.063	40.251
64	1	0.618	1.217	0.598	0.058	0.888	3.053	1.047	51.216
65	1	0.68	1.422	0.741	0.053	0.885	2.968	1.065	39.469
66	1	1.249	1.279	0.03	0.072	0.886	2.974	1.029	76.077
67	1	0.624	1.186	0.562	0.046	0.903	3.588	1.033	69.495
68	1	0.509	2.554	2.046	0.002	0.991	41.821	1.057	43.845
69	1	0.351	1.247	0.897	0.008	0.977	16.338	1.045	53.91
70	1	0.524	1.875	1.351	0.005	0.977	15.975	1.038	62.236
71	1	0.355	1.169	0.814	0.013	0.973	13.958	1.058	43.268
72	1	0.261	1	0.739	0.024	0.963	10.028	1.003	299.109
73	1	0.464	1.145	0.681	0.039	0.93	5.074	1.035	65.75
74	1	0.33	1.064	0.735	0.032	0.948	6.981	1.09	29.888
75	1	0.427	0.471	0.045	0.339	0.6	0.577	1.002	347.934
76	1	0.34	2.137	1.797	0.003	0.991	41.529	1.088	30.615
77	1	0.596	4.631	4.035	0.001	0.991	44.435	1.077	34.075
78	1	0.385	0.107	-0.278	0.595	0.319	0.18	1.059	42.929
79	1	0.297	1.02	0.723	0.037	0.944	6.437	1.086	31.196
80	1	0.463	1.096	0.633	0.039	0.934	5.409	1.045	53.606
81	1	0.387	2.452	2.066	0.001	0.995	79.152	1.072	36.102
82	1	0.107	0.708	0.601	0.009	0.984	23.572	1.08	32.943
83	1	0.657	0.557	-0.1	0.572	0.336	0.194	1.058	43.071
84	1	0.269	1.249	0.98	0.001	0.993	56.797	1.054	46.045
85	1	2.379	2.999	0.62	0.223	0.725	1.013	1.029	76.856
86	1	2.379	2.999	0.62	0.223	0.725	1.013	1.029	76.856
87	1	2.379	2.999	0.62	0.223	0.725	1.013	1.029	76.856
88	1	1.828	1.994	0.166	0.087	0.889	3.074	1.022	97.267
89	1	0.966	1.646	0.68	0.053	0.925	4.769	1.029	77.086
90	1	0.346	2.809	2.463	0	1	2985.21	1.058	43.045
91	1	0.158	1.197	1.039	0	0.999	301.177	1.133	21.869
92	1	0.299	0.159	-0.14	0.493	0.424	0.283	1.032	71.434
93	1	0.328	1.205	0.877	0.005	0.982	21.29	1.046	52.406
94	1	0.066	0.006	-0.06	0.311	0.038	0.015	1.049	49.912
95	1	0.032	0.01	-0.022	0.214	0.08	0.033	1.051	48.341
96	1	0.033	0.015	-0.018	0.21	0.112	0.049	1.054	45.75
97	1	0.233	0.012	-0.221	0.503	0.044	0.017	1.049	49.618
98	1	0.033	0.015	-0.018	0.21	0.112	0.049	1.054	45.75
99	1	0.066	0.147	0.081	0.143	0.761	1.223	1.094	28.871
100	1	0.032	0.207	0.176	0.031	0.924	4.642	1.091	29.721
101	1	0.229	0.009	-0.22	0.5	0.033	0.013	1.047	51.401
102	1	0.234	0.383	0.149	0.209	0.709	0.936	1.018	112.326
103	1	0.267	0.867	0.6	0.023	0.961	9.42	1.001	447.756
104	1	0.068	0.161	0.093	0.133	0.778	1.346	1.086	31.182
105	1	0.379	0.156	-0.223	0.546	0.376	0.231	1.031	72.592
106	1	0.375	0.103	-0.272	0.596	0.317	0.178	1.059	42.677
107	1	0.092	0.437	0.345	0.032	0.947	6.869	1.005	253.624
108	1	2.379	2.999	0.62	0.223	0.725	1.013	1.029	76.856
109	1	2.379	2.999	0.62	0.223	0.725	1.013	1.029	76.856
110	1	2.379	2.999	0.62	0.223	0.725	1.013	1.029	76.856
111	1	2.379	2.999	0.62	0.223	0.725	1.013	1.029	76.856
112	1	2.379	2.999	0.62	0.223	0.725	1.013	1.029	76.856
113	1	2.379	2.999	0.62	0.223	0.725	1.013	1.029	76.856
114	1	2.379	2.999	0.62	0.223	0.725	1.013	1.029	76.856
115	1	2.379	2.999	0.62	0.223	0.725	1.013	1.029	76.856
116	1	2.379	2.999	0.62	0.223	0.725	1.013	1.029	76.856
117	1	0.442	0.657	0.215	0.214	0.734	1.059	1.066	39.051
118	1	0.21	1.183	0.974	0.004	0.992	50.24	1.177	17.498
119	1	0.125	1.046	0.922	0.002	0.997	113.383	1.195	16.316
120	1	1.36	0.227	-1.134	0.86	0.123	0.054	1	478.947
121	1	0.394	0.754	0.36	0.135	0.821	1.767	1.079	33.38
122	1	0.032	0.01	-0.022	0.214	0.08	0.033	1.051	48.341
123	1	11.202	0.981	-10.221	0.607	0.359	0.215	1.045	53.723
124	1	0.84	1.151	0.311	0.105	0.767	1.265	1.15	19.917
125	1	0.229	0.81	0.581	0.039	0.942	6.229	1.068	37.807
126	1	0.492	0.918	0.426	0.102	0.85	2.175	1.065	39.082
127	1	0.679	2.827	2.148	0.001	0.989	33.555	1.09	30.003
128	1	0.301	0.7	0.399	0.1	0.864	2.444	1.083	31.954
129	1	0.409	0.704	0.294	0.177	0.768	1.271	1.026	84.996
130	1	5.926	1.615	-4.311	0.323	0.629	0.651	1.032	70.738
131	1	0.286	1.249	0.963	0.001	0.993	52.55	1.047	51.802
132	1	0.091	0.491	0.4	0.023	0.962	9.645	1.023	93.298
133	1	0.334	1.018	0.684	0.031	0.949	7.152	1.06	41.778
134	1	0.575	0.824	0.249	0.201	0.737	1.076	1.067	38.505
135	1	0.355	1.132	0.777	0.018	0.963	9.95	1.057	44.21
136	1	0.251	0.449	0.198	0.171	0.756	1.193	1.003	306.976
137	1	0.913	0.583	-0.33	0.674	0.251	0.129	1.078	33.885
138	1	0.203	0.301	0.098	0.236	0.701	0.9	1.005	260.497
139	1	0.212	0.433	0.221	0.157	0.794	1.484	0.998	973.143
140	1	0.19	0.64	0.45	0.057	0.918	4.323	1.068	37.664
141	1	0.642	1.364	0.722	0.017	0.94	6.002	1.061	41.527
142	1	0.38	0.655	0.274	0.179	0.772	1.299	1.082	32.52
143	1	0.337	0.947	0.61	0.023	0.96	9.335	1.025	87.487
144	1	0.112	0.99	0.878	0.002	0.997	119.893	1.152	19.68
145	1	0.318	2.794	2.476	0	1	3458.79	1.089	30.139
146	1	27.592	1.395	-26.198	0.858	0.129	0.057	0.997	1115.04
147	1	0.419	1.243	0.823	0.004	0.989	35.13	1.076	34.505
148	1	0.471	0.819	0.348	0.123	0.823	1.78	1.06	41.904
149	1	0.35	2.645	2.296	0	0.999	413.868	1.077	34.253
150	1	0.489	1.198	0.709	0.017	0.952	7.597	1.028	79.555
151	1	0.11	0.518	0.407	0.029	0.953	7.793	1.032	70.816
152	1	0.643	1.917	1.274	0.011	0.952	7.686	1.074	35.101
153	1	0.644	1.887	1.243	0.007	0.959	9.023	1.076	34.574
154	1	0.357	2.366	2.009	0	0.998	226.23	1.053	46.565
155	1	0.784	0.964	0.18	0.211	0.706	0.923	1.063	40.203
156	1	0.072	0.151	0.078	0.152	0.752	1.162	1.089	30.268
157	1	0.378	0.341	-0.037	0.397	0.539	0.449	1.006	224.721
158	1	0.705	2.767	2.062	0.001	0.993	52.225	1.103	26.834
159	1	0.382	2.812	2.43	0	1	3937.51	1.06	42.333
160	1	2.126	3.098	0.971	0.061	0.919	4.367	1.025	85.751
161	1	0.393	1.194	0.8	0.072	0.902	3.521	1.041	57.474
162	1	0.329	0.982	0.653	0.048	0.928	4.965	1.065	39.092
163	1	0.714	1.119	0.406	0.079	0.869	2.552	1.018	114.168
164	1	0.196	1.128	0.932	0.003	0.993	54.026	1.159	18.986
165	1	0.28	0.864	0.583	0.054	0.92	4.417	1.031	73.593
166	1	0.228	0.008	-0.22	0.499	0.031	0.012	1.047	51.905
167	1	1.055	0.241	-0.814	0.889	0.083	0.035	1.004	281.161
168	1	0.032	0.01	-0.022	0.214	0.08	0.033	1.051	48.341
169	1	0.585	1.135	0.55	0.049	0.903	3.579	1.03	74.474
170	1	0.34	0.849	0.509	0.079	0.888	3.049	1.074	35.173
171	1	0.159	1.168	1.009	0.001	0.998	172.606	1.196	16.225
172	1	0.337	2.694	2.357	0	0.999	505.389	1.068	37.818
173	1	0.348	1.626	1.278	0.004	0.987	28.999	1.042	56.179
174	1	0.879	1.919	1.04	0.067	0.882	2.882	1.08	32.944
175	1	0.413	2.315	1.902	0.003	0.991	41.706	1.047	51.196
176	1	0.358	1.409	1.051	0.005	0.981	20.303	1.045	53.15
177	1	0.387	2.809	2.423	0	1	2850.65	1.061	41.212
178	1	0.195	1.11	0.915	0.005	0.99	39.345	1.165	18.497
179	1	0.162	0.715	0.554	0.028	0.957	8.501	1.074	35.354
180	1	0.263	1.232	0.969	0.005	0.988	31.4	1.069	37.536
181	1	0.4	2.098	1.698	0.002	0.991	42.671	1.042	56.657
182	1	0.587	1.041	0.453	0.092	0.854	2.246	1.07	37.084
183	1	0.371	0.924	0.553	0.066	0.903	3.564	1.038	61.523
184	1	0.358	1.603	1.245	0.003	0.99	38.168	1.024	90.679
185	1	0.348	1.131	0.783	0.01	0.981	19.557	1.061	41.57
186	1	0.144	0.916	0.772	0.007	0.987	30.289	1.108	25.829
187	1	0.409	1.217	0.808	0.01	0.969	12.086	1.031	72.262
188	1	0.433	0.739	0.307	0.16	0.783	1.386	1.038	61.677
189	1	0.571	1.091	0.521	0.07	0.879	2.781	1.045	53.987
190	1	0.032	0.01	-0.022	0.214	0.08	0.033	1.051	48.341
191	1	0.079	0.488	0.408	0.033	0.948	6.951	1.014	131.517
192	1	0.274	1.168	0.894	0.005	0.986	27.228	1.06	42.132
193	1	0.296	1.003	0.707	0.046	0.934	5.408	1.074	35.322
194	1	0.249	1.126	0.877	0.007	0.985	24.491	1.108	25.833
195	1	0.23	0.01	-0.221	0.501	0.036	0.015	1.048	50.849
196	1	0.148	0.325	0.177	0.142	0.806	1.592	1.001	410.848
197	1	0.465	1.184	0.719	0.018	0.95	7.244	1.037	63.358
198	1	0.461	0.522	0.06	0.372	0.557	0.484	1.01	167.754
199	1	0.117	0.006	-0.111	0.396	0.032	0.013	1.048	50.552
200	1	0.077	0.284	0.207	0.064	0.894	3.255	1.001	385.788
201	1	0.229	0.009	-0.22	0.5	0.032	0.013	1.047	51.629
202	1	0.51	0.821	0.311	0.149	0.788	1.43	1.073	35.688
203	1	0.228	0.008	-0.22	0.499	0.031	0.012	1.047	51.905
204	1	0.415	1.085	0.67	0.032	0.944	6.519	1.074	35.172
205	1	0.069	0.163	0.094	0.135	0.777	1.337	1.084	31.823
206	1	0.066	0.006	-0.06	0.311	0.038	0.015	1.049	49.912
207	1	0.222	1.248	1.026	0	0.997	115.805	1.072	36.006
208	1	0.229	0.009	-0.22	0.5	0.032	0.013	1.047	51.629
209	1	0.279	2.791	2.512	0	1	12205.1	1.098	27.919
210	1	0.347	0.964	0.617	0.053	0.92	4.402	1.079	33.272
211	1	0.555	1.127	0.572	0.036	0.929	5.043	1.072	36.121
212	1	0.286	1.739	1.452	0.002	0.993	53.951	1.052	47.628
213	1	0.824	1.198	0.373	0.084	0.886	2.978	1.041	57.733
214	1	2.379	2.999	0.62	0.223	0.725	1.013	1.029	76.856
215	1	2.379	2.999	0.62	0.223	0.725	1.013	1.029	76.856
216	1	0.032	0.01	-0.022	0.214	0.08	0.033	1.051	48.341
217	1	0.398	0.318	-0.08	0.425	0.51	0.4	1.009	181.825
218	1	0.327	0.891	0.564	0.061	0.911	3.917	1.076	34.488
219	1	0.401	1.168	0.767	0.017	0.963	9.975	1.037	62.811
220	1	0.291	1.148	0.858	0.008	0.981	19.563	1.063	40.5
221	1	0.523	0.961	0.437	0.1	0.849	2.164	1.077	34.159
222	1	0.477	0.97	0.492	0.081	0.882	2.87	1.07	36.905
223	1	0.9	1.088	0.188	0.136	0.794	1.484	1.031	73.069
224	1	0.262	2.65	2.389	0	1	1494.8	1.109	25.546
225	1	0.098	1.196	1.097	0	1	2409.73	1.4	10.109
226	1	0.584	0.633	0.05	0.372	0.552	0.474	1.048	50.823
227	1	0.299	1.222	0.924	0.002	0.988	32.821	1.056	44.33
228	1	0.299	1.245	0.946	0.002	0.989	33.972	1.062	40.702
229	1	21.857	0.886	-20.971	0.805	0.146	0.066	1.133	21.809
230	1	0.469	2.716	2.247	0	0.996	101.57	1.064	39.805
231	1	0.512	2.798	2.286	0	0.997	110.976	1.074	35.208
232	1	0.539	1.925	1.386	0.01	0.967	11.319	1.065	39.087
233	1	0.377	1.099	0.722	0.031	0.945	6.626	1.065	39.097
234	1	0.201	1.201	1	0.001	0.997	116.412	1.082	32.355
235	1	0.359	1.675	1.315	0.003	0.986	27.329	1.073	35.577
236	1	0.594	2.511	1.917	0.007	0.978	16.969	1.066	38.884
237	1	0.356	0.613	0.257	0.19	0.75	1.154	1.017	118.731
238	1	0.22	1.293	1.073	0.001	0.997	110.123	1.073	35.667
239	1	0.187	0.756	0.568	0.031	0.953	7.864	1.075	34.745
240	1	1.772	1.391	-0.381	0.132	0.836	1.956	1.024	90.761
241	1	1.581	0.996	-0.585	0.27	0.658	0.739	1.034	67.709
242	1	3.726	4.882	1.156	0.162	0.807	1.61	1.017	118.166
243	1	1.59	1.021	-0.569	0.272	0.655	0.73	1.034	67.278
244	1	1.61	1.008	-0.602	0.281	0.644	0.694	1.035	66.216
245	1	2.261	0.975	-1.287	0.327	0.598	0.571	1.033	69.82
246	1	2.97	12.481	9.511	0.053	0.919	4.347	1.007	210.456
247	1	1.077	2.515	1.438	0.055	0.924	4.653	1.032	71.339
248	1	0.533	1.477	0.944	0.014	0.957	8.578	1.058	43.082
249	1	0.504	0.902	0.399	0.159	0.789	1.439	1.06	42.065
250	1	0.338	0.725	0.387	0.118	0.842	2.043	1.08	32.914
251	1	0.484	2.734	2.25	0	0.999	382.986	1.04	58.821
252	1	0.406	2.811	2.405	0	0.999	341.578	1.065	39.259
253	1	0.552	1.286	0.734	0.009	0.966	11.041	1.031	73.042
254	1	0.522	1.268	0.746	0.008	0.973	13.729	1.025	86.097
255	1	0.44	1.11	0.67	0.021	0.96	9.133	1.076	34.575
256	1	0.36	1.019	0.658	0.041	0.933	5.331	1.083	32.123
257	1	0.605	1.781	1.176	0.011	0.959	8.964	1.062	41.013
258	1	0.282	0.287	0.005	0.377	0.544	0.459	1.009	176.594
259	1	0.593	2.687	2.093	0.002	0.989	34.561	1.08	33.059
260	1	0.422	1.424	1.001	0.006	0.973	13.717	1.068	37.765
261	1	0.503	0.364	-0.139	0.596	0.332	0.19	1	474.932
262	1	0.644	1.056	0.412	0.092	0.861	2.376	1.034	67.018
263	1	0.246	1.12	0.875	0.007	0.986	26.163	1.11	25.373
264	1	0.404	1.004	0.6	0.057	0.911	3.926	1.075	34.771
265	1	0.304	0.326	0.022	0.345	0.591	0.554	1.007	207.519
266	1	0.298	1.172	0.874	0.007	0.982	20.684	1.055	45.275
267	1	0.331	2.58	2.249	0	0.999	439.856	1.079	33.239
268	1	0.327	0.933	0.606	0.056	0.917	4.22	1.075	35.065
269	1	0.375	0.1	-0.274	0.599	0.314	0.176	1.059	42.703
270	1	0.097	0.581	0.484	0.015	0.974	14.256	1.052	47.697
271	1	0.427	2.3	1.873	0.001	0.993	51.296	1.064	39.87
272	1	0.992	0.51	-0.482	0.664	0.265	0.139	1.028	79.703
273	1	0.404	0.669	0.265	0.187	0.763	1.235	1.074	35.11
274	1	0.804	0.373	-0.431	0.644	0.296	0.161	0.999	646.906
275	1	0.627	1.168	0.541	0.047	0.901	3.492	1.029	76.03
276	1	0.428	0.757	0.329	0.125	0.822	1.77	1.042	56.876
277	1	0.616	1.169	0.553	0.041	0.913	4.017	1.025	85.848
278	1	0.331	0.964	0.633	0.064	0.911	3.949	1.065	39.368
279	1	0.548	0.386	-0.162	0.632	0.289	0.156	0.997	1153.25
280	1	0.394	1.858	1.464	0.001	0.989	35.798	1.064	39.779
281	1	0.415	1.314	0.899	0.003	0.989	33.539	1.011	159.889
282	1	0.589	1.116	0.527	0.039	0.92	4.445	1.08	33.112
283	1	0.4	0.699	0.299	0.174	0.768	1.275	1.04	59.624
284	1	0.505	0.72	0.216	0.238	0.703	0.907	1.062	41.167
285	1	0.281	1.019	0.738	0.013	0.976	15.907	1.029	77.771
286	1	0.275	0.187	-0.088	0.477	0.44	0.302	1.004	280.628
287	1	0.336	1.054	0.719	0.029	0.951	7.406	1.082	32.29
288	1	0.298	1.374	1.076	0.001	0.992	46.462	1.053	46.594
289	1	1.927	0.189	-1.739	0.948	0.033	0.013	1.017	115.16
290	1	0.565	1.034	0.469	0.078	0.873	2.65	1.094	28.978
291	1	0.43	2.815	2.385	0	0.998	228.599	1.068	37.681
292	1	0.355	1.059	0.704	0.034	0.941	6.178	1.087	30.754
293	1	4.05	1.044	-3.006	0.521	0.342	0.2	1.137	21.392
294	1	0.626	0.699	0.072	0.363	0.554	0.477	1.07	37.163
295	1	0.329	1.167	0.838	0.011	0.976	15.763	1.058	42.964
296	1	0.266	0.248	-0.019	0.368	0.56	0.489	1	462.936
297	1	0.401	0.825	0.424	0.094	0.865	2.461	1.043	56.011
298	1	0.361	1.059	0.699	0.037	0.938	5.828	1.084	31.833
299	1	0.571	2.806	2.235	0	0.997	134.988	1.081	32.787
300	1	0.389	1.374	0.985	0.005	0.979	18.235	1.071	36.456
301	1	0.638	1.929	1.291	0.019	0.965	10.714	1.033	68.756
302	1	0.221	0.334	0.114	0.247	0.685	0.836	1.024	90.382
303	1	1.473	1.81	0.337	0.082	0.889	3.065	1.019	108.003
304	1	0.238	0.756	0.518	0.063	0.912	3.956	1.066	38.612
305	1	0.615	1.662	1.047	0.032	0.931	5.154	1.04	58.501
306	1	0.659	2.853	2.194	0.003	0.983	22.527	1.086	31.158
307	1	0.282	0.495	0.212	0.17	0.752	1.165	1.003	316.093
308	1	0.275	1.128	0.853	0.009	0.98	18.791	1.086	31.001
309	1	0.258	1.269	1.011	0.002	0.993	53.144	1.059	42.528
310	1	0.359	2.173	1.813	0.001	0.994	65.309	1.073	35.532
311	1	0.816	2.814	1.999	0.004	0.97	12.264	1.095	28.72
312	1	0.544	1.045	0.501	0.075	0.879	2.779	1.075	34.82
313	1	0.279	1.035	0.756	0.02	0.966	10.747	1.102	27.145
314	1	0.509	0.802	0.293	0.181	0.758	1.201	1.063	40.206
315	1	1.44	0.378	-1.062	0.749	0.193	0.092	1.002	357.536
316	1	0.444	0.522	0.078	0.3	0.642	0.688	1.016	122.82
317	1	0.233	1.154	0.921	0.005	0.99	37.178	1.123	23.239
318	1	0.522	2.783	2.262	0.002	0.99	37.823	1.074	35.301
319	1	0.416	1.242	0.826	0.009	0.97	12.468	1.052	47.43
320	1	3.089	10.198	7.109	0.074	0.898	3.364	1.013	140.422
321	1	2.379	2.999	0.62	0.223	0.725	1.013	1.029	76.856
322	1	0.358	1.044	0.686	0.046	0.933	5.331	1.075	34.972
323	1	1.277	7.079	5.802	0.02	0.968	11.507	1.011	156.019
324	1	0.577	1.151	0.574	0.06	0.913	4.007	1.049	49.574
325	1	0.341	0.797	0.456	0.108	0.859	2.337	1.037	62.979
326	1	1.203	2.458	1.255	0.039	0.942	6.288	1.031	72.725
327	1	0.435	1.03	0.595	0.106	0.857	2.311	1.016	119.699
328	1	1.173	1.374	0.2	0.112	0.853	2.233	1.021	97.925
329	1	1.301	0.206	-1.095	0.53	0.279	0.149	1.05	49.086
330	1	0.581	1.353	0.773	0.05	0.925	4.734	1.041	58.056
331	1	1.42	1.396	-0.024	0.104	0.868	2.526	1.023	93.43
332	1	0.25	0.145	-0.106	0.388	0.312	0.174	1.069	37.323
333	1	2.653	2.726	0.073	0.073	0.911	3.914	1.015	128.772
334	1	0.799	0.099	-0.7	0.528	0.192	0.091	1.057	43.799
335	1	0.61	1.133	0.523	0.079	0.871	2.595	1.024	89.903
336	1	0.565	1.049	0.483	0.089	0.867	2.506	1.044	54.419
337	1	0.091	0.333	0.242	0.068	0.894	3.225	0.998	892.366
338	1	0.503	2.84	2.337	0	0.997	137.219	1.074	35.109
339	1	0.288	0.757	0.469	0.079	0.89	3.121	1.079	33.484
340	1	1.059	0.177	-0.882	0.604	0.329	0.188	1.021	99.382
341	1	0.379	1.136	0.758	0.022	0.957	8.585	1.042	56.68
342	1	0.185	0.251	0.067	0.253	0.676	0.802	1.001	441.912
343	1	0.342	0.44	0.098	0.318	0.617	0.618	0.996	2915.64
344	1	1.597	2.018	0.421	0.15	0.818	1.732	1.022	96.338
345	1	1.33	2.488	1.157	0.063	0.909	3.819	1.062	40.885
346	1	0.368	2.756	2.388	0	0.999	506.679	1.067	38.346
347	1	0.612	2.621	2.009	0.006	0.978	17.377	1.057	43.831
348	1	0.258	1.147	0.888	0.009	0.983	21.792	1.11	25.475
349	1	0.496	2.77	2.274	0.001	0.995	70.789	1.072	36.023
350	1	0.18	1.178	0.998	0.001	0.997	109.599	1.143	20.634
351	1	0.423	2.797	2.374	0	0.999	462.089	1.063	40.569
352	1	0.878	3.89	3.012	0.007	0.957	8.487	1.086	31.206
353	1	0.547	1.231	0.683	0.029	0.936	5.592	1.027	82.341
354	1	0.498	2.808	2.31	0.001	0.994	61.896	1.075	34.943
355	1	0.484	2.695	2.211	0	0.998	171.31	1.056	44.721
356	1	0.375	2.777	2.402	0	1	959.27	1.067	38.374
357	1	0.585	1.007	0.422	0.108	0.846	2.107	1.051	47.857
358	1	0.959	1.678	0.719	0.056	0.898	3.383	1.05	49.254
359	1	0.546	3.29	2.744	0.001	0.993	55.102	1.077	34.306
360	1	0.635	2.802	2.167	0.003	0.986	27.269	1.088	30.685
361	1	0.703	2.799	2.096	0.007	0.986	26.452	1.081	32.563
362	1	0.81	4.444	3.634	0.004	0.968	11.749	1.079	33.465
363	1	3.588	18.025	14.438	0.065	0.884	2.938	1.004	291.021
364	1	2.635	3.152	0.518	0.116	0.717	0.972	1.061	41.54
365	1	0.429	0.274	-0.154	0.465	0.469	0.339	1	522.568
366	1	0.112	0.376	0.264	0.078	0.884	2.932	0.996	4854.47
367	1	0.929	0.652	-0.277	0.253	0.697	0.883	1.024	89.972
368	1	0.535	1.178	0.643	0.043	0.916	4.207	1.025	86.811
369	1	0.765	4.657	3.892	0.007	0.981	19.361	1.078	33.817
370	1	0.192	0.804	0.612	0.036	0.948	6.968	1.072	36.28
371	1	0.204	0.294	0.09	0.266	0.667	0.767	0.999	652.223
372	1	0.617	5.232	4.615	0.005	0.989	35.718	1.025	87.761
373	1	0.663	0.624	-0.039	0.344	0.593	0.56	1.054	45.824
374	1	0.443	2.785	2.342	0	0.997	124.032	1.067	38.374
375	1	0.169	0.441	0.272	0.117	0.84	2.015	0.998	827.608
376	1	0.249	1.067	0.817	0.015	0.974	14.347	1.115	24.48
377	1	0.819	1.142	0.323	0.104	0.815	1.69	1.063	40.452
378	1	0.496	1.112	0.616	0.061	0.907	3.724	1.052	47.498
379	1	0.304	1.14	0.836	0.012	0.976	15.312	1.067	38.391
380	1	0.686	1.138	0.452	0.058	0.907	3.735	1.023	92.974
381	1	0.756	2.571	1.815	0.018	0.955	8.102	1.069	37.603
382	1	1.041	0.983	-0.058	0.312	0.573	0.516	1.097	28.123
383	1	0.565	1.068	0.504	0.088	0.865	2.457	1.033	69.59
384	1	0.325	1.206	0.881	0.012	0.975	14.988	1.052	47.341
385	1	0.466	2.78	2.314	0	0.997	152.977	1.07	36.899
386	1	0.31	1.168	0.857	0.011	0.977	16.248	1.057	44.154
387	1	0.66	1.979	1.32	0.024	0.939	5.902	1.058	43.53
388	1	0.272	0.851	0.579	0.055	0.922	4.518	1.079	33.55
389	1	1.218	2.068	0.851	0.063	0.884	2.934	1.08	33.046
390	1	0.544	2.866	2.321	0.002	0.991	41.053	1.078	33.625
391	1	0.392	2.648	2.256	0	0.997	126.015	1.061	41.218
392	1	0.498	2.336	1.838	0.011	0.98	18.767	1.039	60.072
393	1	0.49	1.31	0.82	0.04	0.937	5.695	1.038	61.782
394	1	0.305	1.1	0.795	0.028	0.957	8.569	1.099	27.8
395	1	0.222	1.008	0.786	0.018	0.971	13.017	1.116	24.359
396	1	0.903	1.068	0.165	0.127	0.82	1.752	1.025	88.015
397	1	0.509	2.797	2.288	0	0.998	160.346	1.073	35.737
398	1	0.663	1.365	0.701	0.05	0.89	3.12	1.055	45.217
399	1	1.093	1.087	-0.006	0.195	0.714	0.958	1.078	33.595
400	1	1.489	2.754	1.265	0.037	0.938	5.842	1.081	32.601
401	1	0.383	1.131	0.748	0.027	0.952	7.536	1.049	49.922
402	1	0.453	0.879	0.426	0.122	0.83	1.881	1.041	57.334
403	1	0.368	0.98	0.612	0.052	0.923	4.578	1.027	81.862
404	1	0.55	1.032	0.482	0.079	0.882	2.884	1.048	50.439
405	1	0.37	2.171	1.801	0.001	0.994	63.704	1.054	46.161
406	1	0.302	0.822	0.52	0.079	0.891	3.129	1.066	39.037
407	1	0.651	1.061	0.409	0.119	0.829	1.86	1.037	63.358
408	1	0.367	1.036	0.67	0.045	0.93	5.141	1.062	40.7
409	1	0.464	2.503	2.039	0.002	0.991	44.316	1.055	45.033
410	1	0.273	0.937	0.663	0.052	0.927	4.89	1.068	37.946
411	1	3.186	0.453	-2.733	0.675	0.273	0.144	1.008	190.053
412	1	0.526	1.224	0.698	0.054	0.907	3.755	1.03	74.299
413	1	6.472	1.487	-4.985	0.305	0.642	0.687	1.037	63.615
414	1	0.837	1.141	0.303	0.082	0.887	3.028	1.039	60.934
415	1	1.385	2.387	1.002	0.093	0.87	2.575	1.046	52.209
416	1	0.491	1.291	0.799	0.023	0.952	7.617	1.03	75.386
417	1	0.284	1.072	0.789	0.021	0.965	10.524	1.093	29.282
418	1	0.45	1.039	0.589	0.057	0.91	3.89	1.038	61.855
419	1	1.923	3.384	1.461	0.059	0.875	2.699	1.089	30.131
420	1	0.504	1.094	0.59	0.058	0.907	3.748	1.071	36.332
421	1	0.635	1.12	0.485	0.103	0.847	2.133	1.026	84.075
422	1	0.428	1.279	0.85	0.017	0.963	9.966	1.036	64.401
423	1	0.344	2.074	1.73	0.001	0.994	68.853	1.047	51.261
424	1	0.111	0.636	0.525	0.029	0.954	7.995	1.03	74.073
425	1	0.419	1.03	0.61	0.056	0.916	4.188	1.064	39.785
426	1	0.424	2.759	2.335	0.002	0.995	71.318	1.063	40.307
427	1	1.023	0.813	-0.21	0.275	0.676	0.803	1.042	56.864
428	1	0.502	1.224	0.722	0.044	0.923	4.629	1.034	67.533
429	1	2.012	1.968	-0.044	0.057	0.927	4.844	1.013	138.432
430	1	0.317	1.566	1.248	0.007	0.984	23.64	1.05	48.786
431	1	28.356	1.03	-27.326	0.954	0.037	0.015	1.063	40.341
432	1	0.39	1.296	0.906	0.017	0.966	10.9	1.041	58.024
433	1	0.666	3.733	3.067	0.007	0.985	25.255	1.067	38.415
434	1	0.28	1.215	0.935	0.01	0.98	19.046	1.079	33.431
435	1	1.234	3.047	1.813	0.025	0.952	7.639	1.091	29.589
436	1	0.585	2.766	2.181	0.001	0.995	71.588	1.088	30.683
437	1	0.531	2.925	2.394	0.003	0.992	46.671	1.071	36.44
438	1	0.603	1.757	1.154	0.032	0.948	6.938	1.027	81.418
439	1	0.989	1.487	0.498	0.088	0.877	2.748	1.023	92.887
440	1	0.499	1.226	0.728	0.053	0.923	4.631	1.058	43.534
441	1	0.605	1.159	0.554	0.07	0.905	3.658	1.058	43.525
442	1	0.876	1.364	0.488	0.058	0.917	4.218	1.028	78.121
443	1	0.444	3.133	2.69	0.001	0.997	149.383	1.068	38.036
444	1	0.302	2.488	2.186	0	0.999	350.883	1.068	37.688
445	1	0.61	0.931	0.321	0.143	0.807	1.601	1.044	54.105
446	1	0.248	1.201	0.953	0.006	0.988	31.243	1.089	30.259
447	1	0.329	0.724	0.395	0.124	0.832	1.896	1.019	108.435
448	1	0.446	2.098	1.652	0.007	0.98	18.779	1.036	64.793
449	1	0.39	1.605	1.215	0.007	0.98	18.737	1.041	57.677
450	1	0.496	0.392	-0.104	0.577	0.339	0.197	1.001	400.548
451	1	0.398	1.846	1.447	0.006	0.984	24.224	1.043	55.879
452	1	0.275	0.238	-0.037	0.389	0.532	0.437	1.026	83.43
453	1	0.495	0.868	0.372	0.114	0.851	2.196	1.052	47.298
454	1	4.03	0.866	-3.164	0.453	0.487	0.364	1.048	50.386
455	1	1.875	1.255	-0.62	0.156	0.808	1.613	1.008	193.541
456	1	1.344	3.311	1.967	0.036	0.95	7.261	1.026	83.992
457	1	1.029	1.286	0.257	0.079	0.893	3.215	1.035	65.521
458	1	0.526	2.034	1.508	0.023	0.962	9.81	1.038	61.771
459	1	1.14	2.55	1.41	0.043	0.94	6.04	1.025	87.975
460	1	2.143	5.141	2.998	0.055	0.924	4.684	1.021	99.283
461	1	1.036	0.994	-0.042	0.166	0.796	1.502	1.031	72.832
462	1	1.829	2.547	0.718	0.09	0.883	2.888	1.026	83.115
463	1	2.611	10.158	7.548	0.048	0.926	4.833	1.011	154.788
464	1	0.694	2.164	1.47	0.044	0.938	5.781	1.04	58.707
465	1	0.586	1.046	0.461	0.138	0.83	1.869	1.027	81.812
466	1	2.523	7.782	5.258	0.052	0.927	4.873	1.006	227.832
467	1	1.765	6.924	5.159	0.032	0.95	7.274	1.027	80.442
468	1	0.473	2.282	1.809	0.012	0.979	17.956	1.04	59.448
469	1	0.777	2.067	1.29	0.06	0.907	3.744	1.077	34.195
470	1	0.716	2.577	1.861	0.017	0.971	12.832	1.054	45.732
471	1	0.788	2.469	1.681	0.029	0.956	8.362	1.035	66.506
472	1	2.264	17.202	14.938	0.022	0.958	8.7	1.003	328.519
473	1	1.988	2.163	0.175	0.071	0.909	3.834	1.018	110.823
474	1	1.429	0.615	-0.814	0.477	0.461	0.328	1.028	79.878
475	1	1.243	0.622	-0.621	0.356	0.596	0.566	1.012	149.145
476	1	0.399	0.551	0.152	0.226	0.722	0.999	1.01	167.022
477	1	0.563	2.467	1.904	0.016	0.971	13.083	1.042	57.175
478	1	2.291	1.023	-1.268	0.212	0.75	1.154	1.021	100.331
479	1	0.908	1.021	0.113	0.146	0.819	1.734	1.031	72.352
480	1	1.139	4.018	2.879	0.031	0.953	7.763	1.028	79.501
481	1	1.11	3.096	1.986	0.034	0.949	7.156	1.039	60.07
482	1	0.971	2.086	1.114	0.047	0.934	5.399	1.032	70.373
483	1	0.382	0.623	0.242	0.246	0.641	0.685	1.054	45.585

## Sheet: MEME 0.05
Site	Partition	alpha	beta-	p-	beta+	p+	LRT	p-value	# branches under selection	Total branch length
1	1	0	0	1	0	0	0	1	0	0				Pos	248
2	1	0	0	1	0	0	0	1	0	0
3	1	0	0	1	0	0	0	1	0	0
4	1	0	0	1	0	0	0	1	0	0
5	1	0	0	1	0	0	0	1	0	0
6	1	9988.97	9988.97	0.25	0	0.75	0	0.67	0	13449.1
7	1	0	0	0.76	235.66	0.24	0.48	0.44	0	146.28
8	1	0	0	1	0	0	0	1	0	0
9	1	0	0	0.7	1109.26	0.3	4.6	0.05	0	854.67
10	1	0	0	0	39.39	1	0.22	0.52	0	100.59
11	1	0	0	0	31.32	1	0.33	0.48	0	79.97
12	1	0	0	0	43.25	1	0.25	0.51	0	110.45
13	1	0.64	0.64	0.65	64.49	0.35	2.33	0.15	0	59.6
14	1	0	0	0	25.45	1	0.57	0.41	0	64.99
15	1	293.92	5.3	0	5.25	1	0	0.67	0	224.87
16	1	0	0	0.8	194.61	0.2	4.03	0.06	0	101.1
17	1	93.57	6.57	0	6.69	1	0	0.67	0	84.41
18	1	7.23	7.23	0	17.61	1	0.19	0.53	0	50.17
19	1	3.07	3.07	0	3.56	1	0.02	0.63	0	11.29
20	1	0	0	0.78	111.56	0.22	10.28	0	1	62.36
21	1	1.55	1.55	0	8.31	1	2.54	0.14	0	22.34
22	1	218.06	218.06	0.07	1.93	0.93	0	0.67	0	198.19
23	1	0	0	0.82	86.64	0.18	7.46	0.01	2	40.89
24	1	0	0	0.55	25.87	0.45	8.69	0.01	1	29.98
25	1	0	0	0	15.37	1	4.35	0.05	0	39.24
26	1	0.32	0.32	0.73	188.63	0.27	5.67	0.03	2	128.89
27	1	0	0	0.54	31.78	0.46	6.65	0.02	1	37.35
28	1	0	0	0.81	20.38	0.19	8.69	0.01	1	10.01
29	1	245.18	54.94	0.07	1.54	0.93	0	0.67	0	189.27
30	1	0	0	0.71	16.86	0.29	11.29	0	3	12.44
31	1	0	0	0	9.75	1	6.16	0.02	0	24.9
32	1	0.63	0.63	0	11.65	1	4.01	0.06	0	30.21
33	1	4.92	0	0.38	11.15	0.62	0.34	0.48	0	21.19
34	1	0	0	0.55	20.17	0.45	6.69	0.02	3	23.07
35	1	4.04	4.04	0.78	0	0.22	0	0.67	0	10.97
36	1	0.11	0.11	0.8	40.18	0.2	12.48	0	1	20.86
37	1	0	0	0.52	12.99	0.48	15.95	0	2	16.08
38	1	0	0	0.84	59.74	0.16	12.75	0	1	24.84
39	1	0	0	0.76	58.12	0.24	10.46	0	0	35.87
40	1	0	0	0.56	12.73	0.44	2.19	0.16	3	14.35
41	1	0	0	0.55	11.63	0.45	4.66	0.04	2	13.44
42	1	0	0	0.63	63.07	0.37	5.37	0.03	1	60.02
43	1	0	0	0.33	8.41	0.67	4.41	0.05	1	14.42
44	1	0	0	0.73	49.33	0.27	11.18	0	0	33.94
45	1	0	0	0	2.55	1	2.72	0.12	0	6.51
46	1	0	0	0.64	108.51	0.36	5.17	0.03	0	99.61
47	1	0	0	0.63	20.4	0.37	4.27	0.06	1	19.16
48	1	20.1	11.42	1	17.65	0	0	0.67	0	43.63
49	1	0	0	0.58	11.54	0.42	3.55	0.08	0	12.26
50	1	1.89	1.89	0	3.56	1	0.07	0.59	0	10.46
51	1	196.34	131.37	0.05	5.43	0.95	0	0.67	0	171
52	1	0	0	0.57	40.33	0.43	3.66	0.08	2	44.07
53	1	0.79	0.79	0	4.36	1	2.42	0.15	0	11.71
54	1	0	0	0	5.38	1	0.75	0.37	0	13.73
55	1	0	0	0.35	85.76	0.65	5.59	0.03	0	142.82
56	1	0	0	0.66	104.7	0.34	10.4	0	0	90.43
57	1	0	0	0.36	21.12	0.64	4.55	0.05	0	34.27
58	1	0	0	0.74	36.78	0.26	9.3	0	2	24.27
59	1	0	0	0.51	54.69	0.49	8.63	0.01	0	68.07
60	1	0.25	0.25	0.76	60.13	0.24	9.64	0	3	37.57
61	1	0.14	0.14	0.74	39.4	0.26	2.49	0.14	1	26.83
62	1	0.26	0.26	0.85	1808.35	0.15	16.96	0	0	680.45
63	1	0	0	0.73	81.24	0.27	12.13	0	1	55.39
64	1	0	0	0.86	178.18	0.14	29.79	0	0	62.2
65	1	0.49	0.49	0.85	574.2	0.15	9.46	0	2	220.83
66	1	11.12	11.12	0.46	0	0.54	0	0.67	0	21.03
67	1	0.73	0.73	0.81	89.34	0.19	8.42	0.01	0	44.4
68	1	0	0	0.68	43.24	0.32	13.21	0	2	35.02
69	1	0	0	0.62	16.31	0.38	7.13	0.01	1	15.72
70	1	0	0	0.71	46.82	0.29	15.09	0	0	34.1
71	1	0	0	0.87	248.21	0.13	28.92	0	4	83.46
72	1	0	0	0.9	79.5	0.1	21.8	0	3	21.31
73	1	0.14	0.14	0.76	22.49	0.24	9.63	0	4	14.04
74	1	0	0	0.88	477.88	0.12	21.06	0	2	142.07
75	1	0.09	0.09	0.91	15.42	0.09	11.62	0	3	3.83
76	1	0	0	0.8	133.5	0.2	29.03	0	6	68.9
77	1	0	0	0.66	61.47	0.34	23.93	0	8	53.55
78	1	0	0	0.63	0.3	0.37	0.05	0.61	1	0.28
79	1	0	0	0.69	8.14	0.31	7.4	0.01	6	6.39
80	1	0	0	0.81	23.42	0.19	4.62	0.05	3	11.59
81	1	1.16	1.16	0.76	61.58	0.24	9.04	0	0	40.18
82	1	0	0	0.3	2.09	0.7	6.2	0.02	0	3.73
83	1	1.81	1.81	0.59	0	0.41	0	0.67	0	4.03
84	1	0	0	0.56	12.62	0.44	12.78	0	4	14.2
85	1	0	0	1	0	0	0	1	0	0
86	1	0	0	1	0	0	0	1	0	0
87	1	0	0	1	0	0	0	1	0	0
88	1	21.17	21.17	0.37	0	0.63	0	0.67	0	35.01
89	1	0	0	0	4.59	1	0.88	0.34	0	11.72
90	1	0	0	0.71	59.51	0.29	31.8	0	3	44.83
91	1	0	0	0.62	12.51	0.38	17.29	0	4	12.2
92	1	0	0	0.94	11.66	0.06	1.4	0.25	3	1.9
93	1	0.22	0.22	0.86	74.24	0.14	38.83	0	7	27.43
94	1	0	0	1	0	0	0	1	0	0
95	1	0	0	1	0	0	0	1	0	0
96	1	0	0	1	0	0	0	1	0	0
97	1	0	0	1	0	0	0	1	0	0
98	1	0	0	1	0	0	0	1	0	0
99	1	0	0	0	0.28	1	1.36	0.26	1	0.71
100	1	0	0	0	0.37	1	2.65	0.13	2	0.96
101	1	0	0	1	0	0	0	1	0	0
102	1	0	0	0.94	42.9	0.06	13.29	0	2	6.62
103	1	0	0	0.88	34.45	0.12	16.48	0	5	10.5
104	1	0	0	0.98	12.62	0.02	7.5	0.01	1	0.72
105	1	0	0	0	0.33	1	0.22	0.52	0	0.85
106	1	0	0	0.98	23.52	0.02	1.03	0.31	1	0.97
107	1	0	0	0.95	130.13	0.05	26.21	0	0	17.37
108	1	0	0	1	0	0	0	1	0	0
109	1	0	0	1	0	0	0	1	0	0
110	1	0	0	1	0	0	0	1	0	0
111	1	0	0	1	0	0	0	1	0	0
112	1	0	0	1	0	0	0	1	0	0
113	1	0	0	1	0	0	0	1	0	0
114	1	0	0	1	0	0	0	1	0	0
115	1	0	0	1	0	0	0	1	0	0
116	1	0	0	1	0	0	0	1	0	0
117	1	0	0	0.89	17.29	0.11	5.91	0.02	5	5.02
118	1	0	0	0.82	32.18	0.18	21.9	0	4	14.65
119	1	0	0	0.87	31.09	0.13	31.51	0	3	10.22
120	1	5.25	5.25	0.09	0	0.91	0	0.67	0	5.04
121	1	0	0	0	1.98	1	1.52	0.24	2	5.07
122	1	0	0	1	0	0	0	1	0	0
123	1	10.96	10.96	0.34	0	0.66	0	0.67	0	17.52
124	1	4.39	4.39	0.7	0	0.3	0	0.67	0	11.01
125	1	0	0	0.43	3.52	0.57	4.96	0.04	4	5.11
126	1	0.49	0.49	0.91	63.41	0.09	8.25	0.01	2	16.27
127	1	0	0	0.72	144.46	0.28	23.24	0	4	103.92
128	1	0	0	0.63	5.82	0.37	24.56	0	5	5.48
129	1	0	0	0.87	27.09	0.13	6.28	0.02	2	8.97
130	1	10.22	10.22	0.52	0.07	0.48	0	0.67	0	20.98
131	1	0	0	0.51	10.86	0.49	9.49	0	5	13.61
132	1	0	0	0.34	1.74	0.66	5.41	0.03	2	2.94
133	1	0	0	0.83	24.41	0.17	54.97	0	3	10.53
134	1	7.23	7.23	0.28	0	0.72	0	0.67	0	10.44
135	1	0.72	0.72	0.86	121.87	0.14	20	0	1	46.43
136	1	0.13	0.13	0.87	11.56	0.13	3.3	0.09	2	4.17
137	1	3.35	1.42	0.95	1.41	0.05	0	0.67	0	6.03
138	1	0	0	0.91	11.12	0.09	8.83	0.01	4	2.58
139	1	0	0	0.73	5.35	0.27	4.33	0.05	5	3.65
140	1	0	0	0.51	3.77	0.49	4.86	0.04	3	4.7
141	1	0	0	0.78	51.16	0.22	10.95	0	2	28.61
142	1	0	0	0.75	8.91	0.25	4.99	0.04	6	5.61
143	1	0	0	0.88	39.83	0.12	25.08	0	6	11.94
144	1	0	0	0.68	7.95	0.32	13.32	0	4	6.52
145	1	0	0	0.56	24.51	0.44	18.45	0	4	27.59
146	1	378.13	8.62	0.34	2.44	0.66	0	0.67	0	283.57
147	1	0	0	0.76	26.55	0.24	18.82	0	5	16.12
148	1	0.45	0	0.77	11.09	0.23	5.31	0.03	7	6.71
149	1	0	0	0.6	23.27	0.4	11.63	0	1	23.92
150	1	0.58	0.58	0.86	80.1	0.14	11.37	0	1	30.69
151	1	0	0	0.72	4.8	0.28	7.83	0.01	4	3.45
152	1	0	0	0.78	78.43	0.22	18.97	0	3	43.45
153	1	0	0	0.79	73.6	0.21	16.15	0	5	39.49
154	1	0.61	0.61	0.78	51.25	0.22	12.2	0	2	30
155	1	4.01	4.01	0.65	0	0.35	0	0.67	0	9.57
156	1	0	0	0	0.29	1	1.32	0.27	2	0.73
157	1	0	0	0	0.85	1	0.62	0.4	1	2.18
158	1	0.68	0.68	0.8	117.28	0.2	13.39	0	3	63.22
159	1	0	0	0.71	43.21	0.29	22.58	0	4	31.95
160	1	0	0	0.72	132.52	0.28	1.99	0.18	1	95.22
161	1	0	0	0.9	316.95	0.1	3.48	0.08	0	81.24
162	1	0	0	0.74	12.19	0.26	8.35	0.01	3	8.11
163	1	0.5	0.5	0.82	41.36	0.18	11.58	0	2	20.37
164	1	0	0	0.69	13.63	0.31	11.75	0	2	10.8
165	1	0.66	0.66	0	1.94	1	1.66	0.22	0	5.43
166	1	0	0	1	0	0	0	1	0	0
167	1	3.37	3.37	0.16	0	0.84	0	0.67	0	3.79
168	1	0	0	1	0	0	0	1	0	0
169	1	0	0	0.74	26.79	0.26	14.79	0	7	18.13
170	1	0	0	0.47	4.4	0.53	2.75	0.12	2	5.94
171	1	0	0	0	3.22	1	9.52	0	1	8.23
172	1	0	0	0	6	1	7.88	0.01	0	15.31
173	1	0	0	0.68	23.22	0.32	10.94	0	1	18.97
174	1	3.77	3.77	0.11	4.44	0.89	0.02	0.63	0	13.87
175	1	0	0	0.66	19.94	0.34	5.4	0.03	0	17.51
176	1	0.87	0.87	0.84	90.85	0.16	18.32	0	1	39.2
177	1	0	0	0.68	37.23	0.32	23.83	0	4	29.98
178	1	0	0	0.83	29.57	0.17	18.15	0	1	13.04
179	1	0	0	0.38	3.05	0.62	5.75	0.03	1	4.84
180	1	0	0	0.8	41.33	0.2	16.33	0	1	21.61
181	1	0	0	0.35	11.49	0.65	3.02	0.11	1	18.96
182	1	0.27	0.27	0.9	1262.14	0.1	14.53	0	1	321.3
183	1	0	0	0.83	26.7	0.17	10.5	0	2	11.55
184	1	0.01	0.01	0.81	71.68	0.19	22.39	0	3	34.12
185	1	0	0	0.83	38.12	0.17	16.55	0	4	16.47
186	1	0	0	0.85	19.36	0.15	21.07	0	3	7.5
187	1	0.52	0.52	0.41	7.25	0.59	2.53	0.14	0	11.83
188	1	0.24	0.24	0.93	90.96	0.07	9.43	0	1	17.86
189	1	0	0	0.82	84.29	0.18	21.93	0	2	39.04
190	1	0	0	1	0	0	0	1	0	0
191	1	0	0	0.94	24.89	0.06	15.96	0	1	3.68
192	1	0	0	0.16	4.41	0.84	4.9	0.04	0	9.43
193	1	0	0	0.9	252.92	0.1	17.67	0	2	67.57
194	1	0	0	0.52	7.01	0.48	7.53	0.01	2	8.53
195	1	0	0	1	0	0	0	1	0	0
196	1	0	0	0.79	4.19	0.21	4.3	0.05	3	2.26
197	1	1.1	1.1	0.91	1012.57	0.09	17.75	0	3	241.93
198	1	0.99	0.99	0.9	3.66	0.1	0.03	0.62	0	3.93
199	1	0	0	1	0	0	0	1	0	0
200	1	0	0	0.72	2.41	0.28	4.51	0.05	4	1.74
201	1	0	0	1	0	0	0	1	0	0
202	1	0	0	0.85	47.9	0.15	45.89	0	6	18.35
203	1	0	0	1	0	0	0	1	0	0
204	1	0	0	0.77	23.1	0.23	12.13	0	4	13.6
205	1	0	0	0	0.28	1	1.32	0.26	2	0.71
206	1	0	0	1	0	0	0	1	0	0
207	1	0	0	0	4.5	1	8.13	0.01	2	11.48
208	1	0	0	1	0	0	0	1	0	0
209	1	0	0	0.76	43.48	0.24	37.34	0	9	27.13
210	1	0	0	0.78	15.21	0.22	8.03	0.01	7	8.38
211	1	0	0	0.82	43.54	0.18	20.99	0	7	19.66
212	1	0	0	0.47	10.65	0.53	6.71	0.02	1	14.45
213	1	0	0	0.61	10.6	0.39	2.14	0.17	1	10.53
214	1	0	0	1	0	0	0	1	0	0
215	1	0	0	1	0	0	0	1	0	0
216	1	0	0	1	0	0	0	1	0	0
217	1	0	0	0.76	3.93	0.24	1.75	0.21	6	2.38
218	1	0	0	0.75	12.06	0.25	9.18	0	5	7.66
219	1	0	0	0.81	42.74	0.19	25.37	0	4	20.37
220	1	0	0	0.55	10.09	0.45	7.25	0.01	3	11.51
221	1	1.24	1.24	0.96	97.47	0.04	3.98	0.06	2	13.38
222	1	0.3	0.3	0.74	10.67	0.26	6.96	0.01	2	7.91
223	1	4.54	4.54	0.65	0.04	0.35	0	0.67	0	10.79
224	1	0	0	0.6	18.39	0.4	18.91	0	2	18.91
225	1	0	0	0.39	6.12	0.61	16.28	0	6	9.5
226	1	3.77	3.77	0.42	0	0.58	0	0.67	0	6.77
227	1	0	0	0	4.25	1	3.81	0.07	0	10.86
228	1	0.61	0.61	0.85	131.89	0.15	20.56	0	5	52.24
229	1	5.53	2.56	0.66	2.66	0.34	0	0.67	0	10.6
230	1	0	0	0.63	25.17	0.37	23.95	0	5	23.95
231	1	0.33	0.33	0.5	16.84	0.5	4.44	0.05	1	22.21
232	1	0	0	0.75	79.32	0.25	12.57	0	0	50.67
233	1	0	0	0.63	10.83	0.37	6.63	0.02	1	10.13
234	1	0	0	0	3.85	1	8.32	0.01	2	9.82
235	1	0	0	0.27	7.61	0.73	4.72	0.04	2	14.13
236	1	0	0	0.61	18.97	0.39	4.47	0.05	4	18.72
237	1	0.56	0.56	0	1.43	1	0.83	0.35	0	4.06
238	1	0	0	0	4.7	1	8.5	0.01	1	12
239	1	0	0	0.44	3.46	0.56	5.71	0.03	3	4.96
240	1	0	0	0.13	3.71	0.87	0.13	0.56	0	8.24
241	1	0	0	1	0	0	0	1	0	0
242	1	10000	14	0	9.15	1	0	0.67	0	7217.63
243	1	0	0	1	0	0	0	1	0	0
244	1	0	0	1	0	0	0	1	0	0
245	1	0	0	1	0	0	0	1	0	0
246	1	0	0	0	81.25	1	0.11	0.57	0	207.49
247	1	0	0	0.52	31.93	0.48	0.99	0.32	0	38.73
248	1	0.74	0.74	0.73	38.11	0.27	9.96	0	1	28.1
249	1	0	0	0.72	11.95	0.28	2.56	0.13	3	8.64
250	1	0	0	0.45	3.9	0.55	2.5	0.14	2	5.48
251	1	0.56	0.56	0.85	426.77	0.15	27.79	0	5	165.63
252	1	2.13	2.13	0.83	96.26	0.17	12.99	0	2	47.4
253	1	0.64	0.64	0.87	1516.86	0.13	14.28	0	1	500.32
254	1	0	0	0.79	31.33	0.21	23.06	0	6	16.9
255	1	0	0	0.81	26.64	0.19	19.02	0	9	13
256	1	0.88	0.88	0.88	60.52	0.12	16.48	0	2	20.95
257	1	0.46	0.46	0.86	255.44	0.14	18.04	0	4	95.42
258	1	0	0	0.95	29.55	0.05	23.05	0	3	3.46
259	1	0	0	0.7	29.17	0.3	9.29	0	7	22.35
260	1	0	0	0.73	33.63	0.27	13.29	0	2	23.34
261	1	2.92	2.92	0.2	0	0.8	0	0.67	0	3.57
262	1	0	0	0.79	19.53	0.21	3.62	0.08	8	10.24
263	1	0	0	0.18	3.86	0.82	4.47	0.05	3	8.07
264	1	0	0	0.58	7.42	0.42	4.73	0.04	7	7.88
265	1	0	0	0.84	7.35	0.16	3.42	0.09	6	3.02
266	1	0	0	0.81	40.23	0.19	20.61	0	3	19.69
267	1	0	0	0.74	43.03	0.26	28.78	0	5	28.95
268	1	0.43	0.43	0.85	22.03	0.15	8.05	0.01	2	9.89
269	1	0	0	0.75	0.46	0.25	0.05	0.6	1	0.29
270	1	0.09	0.09	0.94	55.56	0.06	21.31	0	3	8.5
271	1	0	0	0.23	7.92	0.77	3.14	0.1	5	15.51
272	1	4.15	4.15	0.27	0	0.73	0	0.67	0	5.79
273	1	0	0	0.82	16.66	0.18	16.25	0	2	7.74
274	1	3.15	3.15	0.26	0	0.74	0	0.67	0	4.35
275	1	0	0	0.8	51.79	0.2	17.35	0	2	26.94
276	1	0.68	0.68	0.95	119.6	0.05	8.36	0.01	1	17.12
277	1	0	0	0.81	53.8	0.19	8.65	0.01	2	26.74
278	1	0	0	0	2.2	1	2.16	0.17	0	5.63
279	1	2.37	2.37	0.33	0	0.67	0	0.67	0	3.69
280	1	0	0	0.45	11.77	0.55	4.37	0.05	0	16.66
281	1	0.84	0.84	0	4.5	1	5.46	0.03	0	12.1
282	1	0.17	0.17	0.87	179.99	0.13	22.6	0	6	58.42
283	1	0.25	0.25	0.91	56.45	0.09	6.6	0.02	0	13.42
284	1	0	0	0.81	12.22	0.19	4.13	0.06	2	6.01
285	1	0	0	0.72	11.43	0.28	11.18	0	5	8.03
286	1	0.18	0.18	0.99	136.21	0.01	3.41	0.09	1	5.61
287	1	0.67	0.67	0.9	48.48	0.1	10.19	0	2	14.2
288	1	0	0	0.52	12.75	0.48	8.37	0.01	1	15.48
289	1	3.94	2.41	0.16	0	0.84	0	0.67	0	3.8
290	1	0.57	0.57	0.91	123.8	0.09	3.62	0.08	2	30.95
291	1	0.28	0.28	0.66	43.84	0.34	16.06	0	0	38.37
292	1	0	0	0.67	11.82	0.33	7.92	0.01	4	10.03
293	1	5.81	5.81	0.57	0.09	0.43	0	0.67	0	12.81
294	1	2.04	1.96	0.26	1.6	0.74	0	0.67	0	5.79
295	1	0	0	0.72	19.15	0.28	13.03	0	1	13.67
296	1	0	0	0.84	4.1	0.16	2.56	0.13	4	1.71
297	1	0.27	0.27	0.91	327.85	0.09	21.88	0	3	74.66
298	1	0	0	0.8	49.79	0.2	19.11	0	5	25.28
299	1	0.14	0.14	0.62	56.64	0.38	16.08	0	1	55.91
300	1	0.17	0.17	0.67	31.28	0.33	12.21	0	1	26.58
301	1	0	0	0	5.8	1	3.28	0.09	1	14.82
302	1	0	0	0.44	0.62	0.56	0.62	0.4	0	0.88
303	1	0.22	0.22	0.81	75.91	0.19	4.48	0.05	0	37.62
304	1	0	0	0.73	9.19	0.27	5.97	0.02	3	6.43
305	1	0	0	0.84	157.69	0.16	16.42	0	1	64.18
306	1	0	0	0.54	36.54	0.46	6.55	0.02	1	42.51
307	1	0.52	0.52	0.54	1.55	0.46	0.54	0.42	0	2.91
308	1	0	0	0.61	11.34	0.39	7.83	0.01	2	11.28
309	1	0	0	0.28	6.55	0.72	6.66	0.02	1	12.01
310	1	0.99	0.99	0.74	38.45	0.26	12.59	0	1	27.89
311	1	0	0	0.74	752.25	0.26	17.71	0	3	492.62
312	1	0.39	0.39	0.88	43.41	0.12	9.71	0	3	14.44
313	1	0	0	0.63	9.92	0.37	8.07	0.01	2	9.42
314	1	0.33	0.33	0.89	78.44	0.11	18.31	0	4	22.11
315	1	5.98	5.98	0.16	0	0.84	0	0.67	0	6.71
316	1	0	0	0.74	5.58	0.26	1.82	0.2	2	3.71
317	1	0.38	0.38	0.86	72.93	0.14	21.56	0	2	26.7
318	1	0	0	0.35	13.07	0.65	1.53	0.24	1	21.71
319	1	0.09	0.09	0.78	36.11	0.22	19.89	0	4	20.59
320	1	0	0	0	41.47	1	0.18	0.54	0	105.9
321	1	0	0	1	0	0	0	1	0	0
322	1	0	0	0.62	8.63	0.38	3.22	0.09	1	8.27
323	1	0	0	0	14.43	1	1.97	0.18	0	36.84
324	1	0	0	0.41	5.97	0.59	1.53	0.24	1	8.96
325	1	0	0	0.76	8.69	0.24	3.98	0.06	2	5.32
326	1	0.9	0.9	0.3	9.49	0.7	0.4	0.46	0	18.38
327	1	0	0	0.88	164.47	0.12	4.56	0.05	2	48.94
328	1	4.95	4.95	0.58	0	0.42	0	0.67	0	10.89
329	1	0	0	1	0	0	0	1	0	0
330	1	0	0	0	3.84	1	0.85	0.35	0	9.8
331	1	0	0	0.75	20.33	0.25	3.98	0.06	1	13.21
332	1	0	0	1	0	0	0	1	0	0
333	1	0	0	0.77	72.45	0.23	0.38	0.47	0	42.91
334	1	0	0	1	0	0	0	1	0	0
335	1	0	0	0.7	18.77	0.3	8.45	0.01	6	14.4
336	1	0	0	0.85	40.22	0.15	9.01	0	2	15.91
337	1	0	0	0.94	22.87	0.06	9.85	0	1	3.27
338	1	0.2	0.2	0.65	39.62	0.35	14.05	0	1	36.22
339	1	0	0	0.35	3.18	0.65	3.06	0.1	0	5.26
340	1	0	0	0.98	21.15	0.02	1.76	0.21	1	1.12
341	1	0	0	0.74	23.42	0.26	3.58	0.08	1	15.26
342	1	0	0	0	0.61	1	1.28	0.27	1	1.56
343	1	0.22	0.22	0.94	51.07	0.06	12.8	0	1	8.82
344	1	0	0	0	2.18	1	2.5	0.14	0	5.58
345	1	3.74	3.74	0	5.35	1	0.05	0.6	0	16.35
346	1	0	0	0.56	21.3	0.44	12.54	0	2	23.75
347	1	0.24	0.24	0.69	56.15	0.31	9.45	0	2	44.69
348	1	0	0	0.86	62.68	0.14	28.11	0	2	23.08
349	1	0	0	0.7	53.9	0.3	12.89	0	2	41.67
350	1	0	0	0.61	10.53	0.39	12.55	0	3	10.62
351	1	0	0	0.71	39.9	0.29	17.88	0	3	29.94
352	1	0	0	0.68	73.03	0.32	7.87	0.01	0	60.17
353	1	0.81	0.81	0.86	108.78	0.14	15.06	0	2	40.1
354	1	0.05	0.05	0.67	40.6	0.33	15.45	0	5	34.8
355	1	0	0	0.54	22.04	0.46	8.78	0.01	1	26.03
356	1	0.21	0.21	0	7.06	1	7.81	0.01	1	18.18
357	1	0.63	0.63	0.89	42.74	0.11	9.82	0	1	14.13
358	1	2.78	2.78	0.93	187.58	0.07	2	0.18	0	41.43
359	1	0.1	0	0.26	18.13	0.74	4.6	0.05	0	34.43
360	1	0	0	0.54	24.99	0.46	4.14	0.06	3	29.31
361	1	1.88	1.88	0	8.05	1	1.61	0.23	0	21.91
362	1	0	0	0.69	157.05	0.31	14.74	0	2	125.45
363	1	0.81	0.81	0.57	211.25	0.43	5.51	0.03	0	236.19
364	1	9.29	9.29	0.87	0	0.13	0	0.67	0	27.39
365	1	0	0	0.89	7.02	0.11	12.18	0	0	1.9
366	1	0	0	0.96	27.1	0.04	14.18	0	2	2.76
367	1	0	0	0.23	1.75	0.77	4.5	0.05	0	3.44
368	1	0	0	0.65	15.56	0.35	17.17	0	3	14.04
369	1	0	0	0.64	66.55	0.36	15.28	0	2	61.75
370	1	0	0	0.54	3.1	0.46	3.78	0.07	1	3.67
371	1	0	0	0.98	205.4	0.02	6.32	0.02	0	10.2
372	1	0	0	0.58	51.41	0.42	9.91	0	0	55.23
373	1	3.71	3.71	0.39	0	0.61	0	0.67	0	6.41
374	1	0.12	0.12	0.61	42.22	0.39	7.65	0.01	0	42.35
375	1	0	0	0.9	16.07	0.1	10.48	0	1	4.2
376	1	0	0	0.68	13.86	0.32	9.37	0	1	11.37
377	1	10.13	10.13	0.36	0	0.64	0	0.67	0	16.57
378	1	0	0	0.84	71.39	0.16	13.25	0	3	29.33
379	1	0	0	0.6	11.42	0.4	7.5	0.01	2	11.72
380	1	0	0	0.74	20.77	0.26	2.06	0.18	3	13.67
381	1	0	0	0.86	270.71	0.14	36.17	0	6	96.27
382	1	4.63	4.63	0.63	0	0.37	0	0.67	0	10.79
383	1	1.75	1.75	0.96	429.98	0.04	4.98	0.04	1	46.08
384	1	0	0	0.86	55.36	0.14	20.48	0	4	19.68
385	1	0	0	0.34	12.36	0.66	3.99	0.06	4	20.98
386	1	0	0	0.79	38.52	0.21	19.82	0	3	20.18
387	1	0	0	0.72	38.35	0.28	6.5	0.02	4	27.74
388	1	0	0	0.57	5.64	0.43	4.96	0.04	2	6.14
389	1	4.09	4.09	0.51	4.95	0.49	0.01	0.64	0	14.47
390	1	0	0	0.21	13.16	0.79	3.23	0.09	1	26.43
391	1	0	0	0.65	34.92	0.35	12.15	0	1	31.65
392	1	0	0	0.56	20.69	0.44	4.7	0.04	0	23.38
393	1	0	0	0.76	45.66	0.24	6.56	0.02	0	27.5
394	1	0	0	0.78	37.76	0.22	6.74	0.02	2	20.83
395	1	0	0	0.84	48.03	0.16	13.52	0	2	19.2
396	1	0	0	0.79	31.72	0.21	9.85	0	1	16.9
397	1	0.4	0.4	0.8	142.05	0.2	24.68	0	2	73.17
398	1	0.23	0.23	0.83	87.78	0.17	12.14	0	3	39.74
399	1	7.62	7.62	0.4	0	0.6	0	0.67	0	13.27
400	1	13.38	13.38	0.46	1.61	0.54	0	0.67	0	27.49
401	1	0	0	0	3.49	1	1.82	0.2	0	8.91
402	1	0.21	0.21	0.92	150.16	0.08	9.36	0	2	30.46
403	1	0	0	0.88	59.98	0.12	12.57	0	1	18.42
404	1	1.55	1.55	0	2.76	1	0.15	0.55	0	8.15
405	1	0	0	0.64	31.48	0.36	9.23	0	0	29.14
406	1	0	0	0.7	7.94	0.3	3.89	0.07	2	6.01
407	1	0	0	0.83	54.51	0.17	24.05	0	3	23.7
408	1	0	0	0.86	103.86	0.14	8.1	0.01	2	37.8
409	1	0.71	0.71	0	6.31	1	2.96	0.11	0	16.63
410	1	0	0	0.87	32.98	0.13	11.77	0	1	10.98
411	1	9.3	9.3	0.11	0	0.89	0	0.67	0	9.27
412	1	0	0	0.87	102.92	0.13	17.77	0	1	34.05
413	1	9.1	2.19	0.8	21.23	0.2	0.12	0.57	0	22.02
414	1	0	0	0.48	6.73	0.52	0.83	0.35	1	8.95
415	1	0	0	0.76	84.41	0.24	2.94	0.11	0	52.09
416	1	1.24	1.24	0	3.21	1	1.38	0.26	0	9.1
417	1	0	0	0.56	7.74	0.44	3.91	0.07	1	8.78
418	1	0.17	0.17	0.88	197.91	0.12	16.38	0	1	63.02
419	1	0.38	0.38	0.74	318.86	0.26	7.66	0.01	0	211.35
420	1	0	0	0.89	341.98	0.11	10.01	0	0	99.79
421	1	0.49	0.49	0.87	267.83	0.13	20.76	0	1	87.49
422	1	0	0	0.13	4.95	0.87	1.29	0.27	3	10.95
423	1	0	0	0.73	31.25	0.27	13.32	0	3	21.41
424	1	0	0	0.52	2.57	0.48	4.36	0.05	1	3.17
425	1	0	0	0.48	6	0.52	2.32	0.15	1	7.99
426	1	0	0	0.5	18.02	0.5	6.42	0.02	1	23.15
427	1	7.18	7.18	0.17	0	0.83	0	0.67	0	8.33
428	1	0	0	0.87	114.48	0.13	11.5	0	2	39.33
429	1	0.4	0.4	0.59	19.38	0.41	3.98	0.06	0	21.29
430	1	0	0	0.67	24.42	0.33	8.86	0.01	2	20.62
431	1	10000	9990.37	0	3.55	1	0	0.67	0	7203.32
432	1	0	0	0	4.25	1	2.77	0.12	0	10.86
433	1	0	0	0.28	23.11	0.72	11.34	0	0	42.5
434	1	0	0	0.76	23.91	0.24	9.16	0	2	14.47
435	1	0.24	0.24	0.72	88.53	0.28	5.29	0.03	2	64.4
436	1	1.45	1.45	0.75	48.7	0.25	3.88	0.07	0	35.23
437	1	0	0	0	9.55	1	5.77	0.03	1	24.38
438	1	1.15	1.15	0	4.44	1	1.36	0.26	0	12.16
439	1	0	0	0.75	35.24	0.25	1.61	0.23	0	22.34
440	1	0	0	0	3.21	1	1.81	0.2	0	8.19
441	1	0	0	0	2.63	1	1.68	0.22	0	6.71
442	1	0	0	0.76	20.71	0.24	3.13	0.1	0	12.65
443	1	0	0	0.62	50.08	0.38	12.78	0	0	48.41
444	1	0	0	0	6.49	1	9.04	0	2	16.56
445	1	0	0	0.91	190.51	0.09	8.2	0.01	1	45.63
446	1	0	0	0.66	11.89	0.34	8.57	0.01	3	10.4
447	1	0.54	0.54	0	1.47	1	0.89	0.34	0	4.15
448	1	0	0	0.62	19.6	0.38	24.61	0	1	19.11
449	1	1.77	1.77	0.87	90.02	0.13	6.38	0.02	1	35.54
450	1	1.03	0.68	0.59	0.33	0.41	0	0.67	0	2.1
451	1	0	0	0	5.6	1	3.38	0.09	0	14.3
452	1	0	0	0.91	5.29	0.09	0.53	0.42	0	1.18
453	1	0	0	0.84	27.96	0.16	4.87	0.04	0	11.53
454	1	6.88	1.93	0.21	1.68	0.79	0	0.67	0	9.37
455	1	0	0	0.8	40.08	0.2	2.24	0.16	0	20.07
456	1	0	0	0.63	25.41	0.37	2.23	0.16	0	24.26
457	1	0	0	0	3.41	1	0.78	0.36	0	8.7
458	1	0	0	0.68	41.14	0.32	3.77	0.07	0	33.8
459	1	0	0	0.62	37.15	0.38	2.3	0.16	0	35.9
460	1	0	0	0.66	69.27	0.34	0.47	0.44	0	59.61
461	1	0	0	0.45	4.65	0.55	0.6	0.4	0	6.54
462	1	6.56	6.03	0.8	6.07	0.2	0	0.67	0	20.15
463	1	0	0	0	32.43	1	0.47	0.44	0	82.83
464	1	0	0	0	4.52	1	1.75	0.21	0	11.54
465	1	0	0	0.61	4.78	0.39	1.13	0.3	1	4.77
466	1	0	0	0	22.5	1	0.72	0.37	0	57.45
467	1	0	0	0	14.18	1	0.73	0.37	0	36.21
468	1	0	0	0	6.9	1	3.98	0.06	0	17.61
469	1	2.52	2.52	0	4.28	1	0.22	0.52	0	12.74
470	1	0	0	0.49	31.9	0.51	2.4	0.15	0	41.87
471	1	0	0	0.6	18.68	0.4	2.98	0.11	0	19.29
472	1	0	0	0.63	206.26	0.37	2.32	0.15	0	193.7
473	1	0.08	0	0.66	41.5	0.34	0.78	0.36	0	36.41
474	1	2.19	2.19	0.32	0	0.68	0	0.67	0	3.37
475	1	2.08	2.08	0.39	0	0.61	0	0.67	0	3.55
476	1	0	0	0	0.62	1	0.67	0.39	0	1.57
477	1	0	0	0.08	9.06	0.92	1.97	0.19	0	21.36
478	1	0	0	0.9	358.64	0.1	1.38	0.26	0	91.99
479	1	0	0	0	2	1	0.71	0.38	0	5.11
480	1	0	0	0.56	57.13	0.44	3.26	0.09	0	64.89
481	1	0	0	0.76	240.63	0.24	4.02	0.06	0	147.19
482	1	0	0	0.68	37.32	0.32	2.07	0.18	0	30.05
483	1	0	0	1	0	0	0	1	0	0

## Sheet: UPO vs CPO
	#positive sites	#negative sites
UPO	281	2
CPO	267	0

## Sheet: BUSTED parameters
Enzyme	Model	AICC (Akaike Information Score)	log L	# Parameters	Branch set	ω1	ω2	ω3
UPOs	Unconstrained	47534	-23657.4	109	Test	1	1	543.91
						-0.4739	-0.3302	-0.1959
	Constrained	50808.5	-25295.7	108	Test	1.00 (19.63%)	1.00 (47.32%)	1.00 (33.05%)
CPOs	Unconstrained	29127.8	-14496.5	67	Test	1.00 (68.55%)	1.00 (0.04%)	240.37 (31.40%)
	Constrained	30530.2	-15198.7	66	Test	0.98 (0.00%)	0.98 (0.00%)	1.00 (100.00%)

## Sheet: aBSREL parameters
Enzyme	Model	AICC (Akaike Information Score)	log L	Parameters
UPOs	Nucleotide GTR	54839.8	-27326.5	93
	Baseline MG94xREV	52595.1	-26111.9	184
	Full adaptive model	47454.8	-23400.5	322
CPOs	Nucleotide GTR	32965.3	-16431.4	51
	Baseline MG94xREV	31257.2	-15527.8	100
	Full adaptive model	29160.6	-14407.9	170
