# Supplementary material for: New insights on unspecific peroxygenases: superfamily reclassification and evolution
Source: BMC Evol Biol. 2019 Mar 13;19:76. doi: 10.1186/s12862-019-1394-3 (PMC6417270; doi:10.1186/s12862-019-1394-3)
Supplement: Supplementary file 6 — Selection analyses data for CPOs. (XLSX 109 kb) [file 12862_2019_1394_MOESM6_ESM.xlsx]

## Sheet: FUBAR 0.9
Site	Partition	alpha	beta	beta-alpha	Prob[alpha>beta]	Prob[alpha<beta]	BayesFactor[alpha<beta]	PSRF	Neff
1	1	2.528	3.726	1.198	0.218	0.746	0.993	1.026	83.958
2	1	1.871	1.583	-0.288	0.168	0.803	1.375	1.054	46.233				Pos	267
3	1	2.112	8.039	5.927	0.048	0.932	4.626	0.996	1734.17
4	1	1.538	6.378	4.84	0.058	0.922	3.989	1.022	95.211				Neg	0
5	1	1.956	3.689	1.733	0.137	0.835	1.717	1.044	54.6
6	1	1.944	5.101	3.157	0.101	0.874	2.351	1.032	70.209
7	1	1.772	3.5	1.729	0.139	0.834	1.696	1.045	53.782
8	1	2.78	8.423	5.643	0.089	0.883	2.561	1.008	195.638
9	1	1.883	2.606	0.723	0.191	0.777	1.178	1.047	51.712
10	1	3.459	5.687	2.229	0.136	0.841	1.791	1.022	96.61
11	1	1.855	5.174	3.319	0.083	0.895	2.868	1.028	78.797
12	1	2.385	5.944	3.558	0.094	0.882	2.533	1.023	92.851
13	1	2.286	5.077	2.791	0.108	0.867	2.208	1.034	68.044
14	1	2.286	5.077	2.791	0.108	0.867	2.208	1.034	68.044
15	1	2.71	4.115	1.405	0.169	0.803	1.375	1.045	53.144
16	1	2.286	5.077	2.791	0.108	0.867	2.208	1.034	68.044
17	1	1.765	5.27	3.505	0.075	0.903	3.149	1.026	84.668
18	1	1.935	5.761	3.826	0.079	0.898	2.991	1.022	94.828
19	1	1.308	1.628	0.32	0.207	0.756	1.048	1.084	31.778
20	1	2.792	12.764	9.972	0.046	0.928	4.369	0.996	1686.98
21	1	1.235	3.288	2.054	0.091	0.886	2.619	1.047	51.737
22	1	2.328	1.446	-0.881	0.226	0.742	0.97	1.06	42.32
23	1	3.159	14.969	11.81	0.053	0.918	3.769	0.999	685.067
24	1	1.613	3.513	1.9	0.106	0.87	2.261	1.045	53.448
25	1	1.256	2.828	1.572	0.086	0.893	2.812	1.051	48.526
26	1	1.278	1.302	0.024	0.187	0.779	1.192	1.051	48.42
27	1	2.816	14.195	11.379	0.042	0.931	4.586	0.998	964.018
28	1	2.884	3.22	0.336	0.15	0.825	1.597	1.048	50.689
29	1	5.678	0.872	-4.805	0.401	0.559	0.428	1.054	45.597
30	1	0.495	0.771	0.276	0.196	0.763	1.086	1.022	96.321
31	1	0.687	2.078	1.391	0.035	0.954	6.981	1.109	25.726
32	1	0.252	1.03	0.778	0.038	0.948	6.148	1.033	68.563
33	1	2.525	8.371	5.847	0.054	0.924	4.139	1.009	176.312
34	1	1.061	1.42	0.359	0.112	0.859	2.056	1.091	29.786
35	1	0.342	0.81	0.468	0.127	0.834	1.695	1.054	46.12
36	1	0.234	1.975	1.741	0.005	0.991	35.356	1.139	21.101
37	1	0.617	2.463	1.846	0.017	0.971	11.15	1.094	29.028
38	1	0.32	1.955	1.635	0.008	0.981	17.289	1.175	17.682
39	1	0.262	2.613	2.351	0.001	0.997	102.309	1.109	25.645
40	1	0.286	2.777	2.49	0.001	0.996	92.011	1.07	36.739
41	1	1.109	2.696	1.587	0.038	0.94	5.307	1.029	76.517
42	1	1.569	3.17	1.601	0.035	0.949	6.279	1.054	45.747
43	1	0.223	2.507	2.284	0.002	0.996	87.612	1.158	19.132
44	1	0.13	1.516	1.386	0.001	0.998	154.139	1.127	22.675
45	1	0.31	2.388	2.077	0.004	0.989	30.871	1.152	19.715
46	1	0.303	3.194	2.891	0.001	0.998	135.301	1.01	170.034
47	1	0.286	2.174	1.888	0.004	0.989	29.734	1.176	17.591
48	1	0.498	1.099	0.601	0.094	0.868	2.23	1.097	28.091
49	1	1.449	4.976	3.527	0.034	0.954	6.962	1.027	80.879
50	1	0.417	1.871	1.454	0.027	0.955	7.11	1.144	20.527
51	1	0.724	0.786	0.062	0.311	0.625	0.565	1.099	27.669
52	1	0.388	0.963	0.575	0.079	0.893	2.809	1.08	32.9
53	1	0.67	0.905	0.235	0.13	0.839	1.756	1.031	73.057
54	1	0.347	1.023	0.676	0.06	0.921	3.921	1.036	64.135
55	1	0.999	1.639	0.641	0.078	0.901	3.076	1.073	35.686
56	1	1.88	2.61	0.73	0.166	0.805	1.392	1.047	51.821
57	1	2.528	3.726	1.198	0.218	0.746	0.993	1.026	83.958
58	1	2.528	3.726	1.198	0.218	0.746	0.993	1.026	83.958
59	1	2.528	3.726	1.198	0.218	0.746	0.993	1.026	83.958
60	1	3.257	11.706	8.449	0.077	0.893	2.835	0.997	1598.37
61	1	1.118	1.099	-0.019	0.245	0.706	0.812	1.019	107.798
62	1	2.536	8.582	6.046	0.067	0.91	3.408	1	507.746
63	1	2.413	0.946	-1.467	0.368	0.577	0.461	1.011	160.21
64	1	3.255	11.692	8.437	0.077	0.894	2.84	0.997	1610.02
65	1	1.604	1.045	-0.559	0.289	0.66	0.656	1.016	122.614
66	1	1.844	7.268	5.424	0.054	0.925	4.17	1.008	198.281
67	1	3.117	11.151	8.033	0.071	0.902	3.12	0.996	1658.46
68	1	2.905	9.028	6.123	0.084	0.889	2.716	1.001	404.25
69	1	1.589	4.402	2.813	0.103	0.872	2.31	1.045	53.972
70	1	1.672	1.069	-0.603	0.309	0.637	0.594	1.014	136.49
71	1	2.528	3.726	1.198	0.218	0.746	0.993	1.026	83.958
72	1	2.528	3.726	1.198	0.218	0.746	0.993	1.026	83.958
73	1	2.528	3.726	1.198	0.218	0.746	0.993	1.026	83.958
74	1	2.528	3.726	1.198	0.218	0.746	0.993	1.026	83.958
75	1	2.528	3.726	1.198	0.218	0.746	0.993	1.026	83.958
76	1	0.541	1.738	1.197	0.039	0.946	5.877	1.086	31.057
77	1	0.344	2.08	1.736	0.015	0.977	14.214	1.089	30.257
78	1	0.317	2.38	2.063	0.006	0.988	27.249	1.079	33.444
79	1	0.38	1.125	0.745	0.066	0.913	3.555	1.053	46.866
80	1	0.239	2.074	1.834	0.004	0.992	41.942	1.151	19.828
81	1	0.295	2.242	1.947	0.005	0.989	30.727	1.126	22.866
82	1	0.337	1.692	1.355	0.016	0.971	11.137	1.159	19.018
83	1	1.156	1.063	-0.094	0.11	0.866	2.182	1.067	38.23
84	1	0.201	1.668	1.467	0.003	0.993	45.841	1.174	17.769
85	1	0.351	1.058	0.707	0.044	0.937	5.001	1.063	40.378
86	1	0.216	1.452	1.236	0.003	0.992	39.844	1.179	17.407
87	1	0.171	1.034	0.864	0.015	0.977	14.636	1.028	78.85
88	1	0.17	0.868	0.698	0.034	0.953	6.836	1.006	237.479
89	1	0.383	1.01	0.628	0.08	0.894	2.846	1.054	46.104
90	1	1.699	1.217	-0.482	0.048	0.948	6.123	1.031	73.106
91	1	0.186	1.15	0.963	0.008	0.986	24.331	1.069	37.62
92	1	0.416	0.111	-0.305	0.614	0.286	0.135	1.041	57.92
93	1	2.134	0.699	-1.435	0.548	0.393	0.219	1.063	40.19
94	1	0.159	0.024	-0.135	0.54	0.134	0.052	1.098	28.068
95	1	0.168	0.892	0.724	0.023	0.967	9.794	1.008	198.154
96	1	0.102	0.226	0.124	0.148	0.758	1.058	1.068	37.659
97	1	0.445	0.029	-0.415	0.712	0.089	0.033	1.089	30.402
98	1	0.076	0.045	-0.031	0.346	0.28	0.131	1.087	30.971
99	1	0.848	1.678	0.83	0.064	0.909	3.362	1.16	18.952
100	1	0.086	0.916	0.831	0.004	0.993	49.83	1.014	131.541
101	1	0.423	0.15	-0.274	0.59	0.316	0.156	1.033	69.545
102	1	0.322	1.068	0.746	0.03	0.955	7.117	1.074	35.252
103	1	0.088	0.725	0.637	0.014	0.976	13.497	1.013	138.888
104	1	0.075	0.039	-0.036	0.354	0.257	0.117	1.089	30.161
105	1	0.432	0.025	-0.406	0.716	0.08	0.03	1.092	29.322
106	1	0.431	0.026	-0.406	0.715	0.081	0.03	1.092	29.445
107	1	0.096	0.172	0.076	0.179	0.708	0.82	1.057	44.222
108	1	1.132	0.763	-0.369	0.327	0.621	0.553	1.037	63.017
109	1	0.178	0.739	0.561	0.071	0.903	3.162	1.003	326.511
110	1	0.137	0.893	0.756	0.016	0.976	13.936	1.007	210.961
111	1	2.203	0.317	-1.886	0.813	0.167	0.068	1.01	165.526
112	1	0.522	0.467	-0.055	0.381	0.556	0.423	1.015	128.197
113	1	0.072	0.032	-0.04	0.363	0.229	0.101	1.092	29.4
114	1	0.205	0.241	0.036	0.294	0.609	0.527	1.098	27.891
115	1	0.417	0.741	0.324	0.176	0.781	1.208	1.018	110.965
116	1	0.677	0.394	-0.283	0.67	0.275	0.128	1.015	126.853
117	1	0.184	2.529	2.345	0	0.999	263.838	1.168	18.193
118	1	0.517	2.936	2.419	0.003	0.987	25.617	1.023	92.4
119	1	0.531	1.123	0.592	0.052	0.925	4.194	1.104	26.638
120	1	0.368	1.371	1.002	0.013	0.97	11.012	1.201	15.97
121	1	0.759	1.232	0.473	0.059	0.915	3.64	1.174	17.77
122	1	0.213	1.442	1.229	0.003	0.993	45.373	1.174	17.774
123	1	0.266	1.229	0.963	0.012	0.978	15.022	1.149	19.987
124	1	0.272	0.722	0.449	0.083	0.881	2.499	1.021	99.978
125	1	0.421	1.354	0.933	0.042	0.935	4.868	1.157	19.217
126	1	0.485	1.173	0.688	0.048	0.921	3.934	1.158	19.142
127	1	0.236	1.153	0.917	0.012	0.98	16.519	1.104	26.614
128	1	0.155	1.322	1.167	0.001	0.997	116.197	1.111	25.202
129	1	0.505	2.234	1.729	0.021	0.959	7.954	1.145	20.382
130	1	0.243	0.833	0.59	0.06	0.918	3.809	1.01	166.198
131	1	0.327	1.233	0.906	0.027	0.957	7.453	1.129	22.449
132	1	0.688	1.241	0.553	0.057	0.902	3.108	1.196	16.248
133	1	0.15	2.112	1.962	0	0.999	255.783	1.185	16.982
134	1	0.289	1.263	0.974	0.012	0.978	15.304	1.133	21.851
135	1	0.46	2.324	1.864	0.012	0.969	10.543	1.141	20.916
136	1	0.413	2.214	1.801	0.011	0.973	11.997	1.158	19.129
137	1	0.174	1.513	1.339	0.002	0.995	73.649	1.161	18.818
138	1	0.625	1.215	0.59	0.101	0.844	1.825	1.154	19.517
139	1	0.577	1.508	0.931	0.038	0.925	4.199	1.176	17.591
140	1	0.189	1.717	1.528	0.001	0.997	120.756	1.174	17.774
141	1	0.21	1.771	1.561	0.002	0.993	51.415	1.177	17.552
142	1	0.2	2.585	2.385	0	0.999	283.695	1.158	19.138
143	1	1.198	1.84	0.642	0.13	0.841	1.79	1.084	31.674
144	1	0.809	1.182	0.373	0.109	0.864	2.15	1.073	35.778
145	1	2.971	2.342	-0.628	0.133	0.843	1.812	1.04	59.596
146	1	1.417	1.777	0.36	0.104	0.871	2.277	1.084	31.658
147	1	0.922	1.15	0.228	0.121	0.851	1.935	1.067	38.376
148	1	1.503	3.421	1.917	0.053	0.934	4.821	1.025	86.561
149	1	0.474	1.676	1.202	0.053	0.93	4.48	1.074	35.428
150	1	0.505	1.687	1.182	0.05	0.934	4.778	1.074	35.092
151	1	0.571	2.039	1.468	0.034	0.953	6.923	1.071	36.659
152	1	2.627	2.71	0.083	0.122	0.858	2.049	1.035	65.622
153	1	1.086	3.006	1.921	0.051	0.933	4.714	1.023	93.804
154	1	1.625	1.466	-0.159	0.172	0.799	1.345	1.056	44.607
155	1	1.465	4.41	2.944	0.052	0.931	4.549	1.009	175.836
156	1	1.408	1.696	0.288	0.119	0.857	2.024	1.06	42.115
157	1	1.449	3.587	2.138	0.06	0.924	4.089	1.023	94.079
158	1	4.164	12.748	8.584	0.095	0.872	2.305	0.996	2688.5
159	1	4.139	4.189	0.05	0.189	0.788	1.256	1.021	98.163
160	1	1.337	4.056	2.719	0.055	0.927	4.303	1.023	93.964
161	1	1.514	4.312	2.798	0.076	0.903	3.14	1.03	73.975
162	1	2.254	1.195	-1.059	0.291	0.666	0.673	1.023	92.765
163	1	9.519	17.486	7.967	0.264	0.689	0.751	0.998	873.401
164	1	1.266	3.213	1.947	0.066	0.919	3.844	1.043	56.026
165	1	4.788	1.334	-3.453	0.275	0.699	0.787	1.043	55.356
166	1	1.418	5.237	3.819	0.05	0.931	4.589	1.021	100.559
167	1	5.328	2.086	-3.243	0.298	0.675	0.702	1.036	64.344
168	1	13.258	2.633	-10.625	0.504	0.475	0.306	1.018	109.721
169	1	2.063	10.866	8.803	0.035	0.944	5.657	0.997	1156.98
170	1	1.668	5.452	3.784	0.054	0.926	4.245	1.006	227.534
171	1	5.515	1.586	-3.929	0.313	0.659	0.655	1.038	62.094
172	1	3.422	12.185	8.763	0.071	0.901	3.07	0.997	1543.26
173	1	1.092	2.773	1.682	0.061	0.921	3.941	1.047	51.495
174	1	0.692	0.564	-0.128	0.347	0.573	0.454	1.016	122.344
175	1	2.969	4.081	1.112	0.101	0.879	2.462	1.02	103.676
176	1	0.888	1.387	0.5	0.109	0.866	2.186	1.066	38.728
177	1	1.878	7.685	5.807	0.048	0.933	4.734	1	530.332
178	1	2.252	2.906	0.655	0.115	0.864	2.146	1.039	60.163
179	1	1.253	3.537	2.284	0.062	0.916	3.704	1.033	69.38
180	1	3.68	15.726	12.046	0.069	0.897	2.959	0.997	1253.8
181	1	0.361	1.054	0.694	0.038	0.944	5.651	1.084	31.717
182	1	4.777	0.799	-3.979	0.572	0.371	0.199	1.099	27.767
183	1	0.317	2.722	2.405	0.002	0.995	66.605	1.034	68.361
184	1	0.302	2.307	2.005	0.004	0.99	32.999	1.162	18.783
185	1	0.215	1.18	0.965	0.008	0.986	23.313	1.098	28.017
186	1	0.41	1.749	1.339	0.011	0.977	14.564	1.179	17.368
187	1	0.223	1.352	1.129	0.005	0.989	31.313	1.174	17.716
188	1	0.264	1.262	0.998	0.008	0.983	19.71	1.156	19.259
189	1	0.212	1.414	1.202	0.004	0.991	36.368	1.167	18.346
190	1	0.255	2.017	1.762	0.004	0.991	36.46	1.179	17.408
191	1	0.603	1.074	0.471	0.076	0.9	3.03	1.067	38.506
192	1	0.311	1.529	1.218	0.017	0.973	12.224	1.117	24.196
193	1	1.3	1.31	0.01	0.091	0.886	2.624	1.1	27.516
194	1	0.263	0.571	0.307	0.174	0.774	1.161	1.038	60.968
195	1	1.58	9.568	7.988	0.022	0.963	8.806	1.008	192.78
196	1	0.566	1.022	0.456	0.109	0.86	2.083	1.061	41.514
197	1	0.274	1.476	1.202	0.014	0.977	14.053	1.123	23.296
198	1	2.619	0.945	-1.674	0.364	0.564	0.437	1.145	20.37
199	1	0.498	0.693	0.195	0.224	0.728	0.906	1.019	107.928
200	1	0.044	0.054	0.01	0.234	0.366	0.195	1.085	31.477
201	1	0.372	1.046	0.675	0.056	0.921	3.925	1.051	47.882
202	1	0.431	0.875	0.444	0.114	0.854	1.972	1.019	105.464
203	1	0.156	0.77	0.614	0.042	0.938	5.13	1.005	251.39
204	1	0.167	1.449	1.282	0.001	0.996	90.852	1.166	18.414
205	1	0.243	2.561	2.319	0.001	0.997	116.432	1.148	20.139
206	1	0.273	0.31	0.037	0.33	0.587	0.481	1.068	37.653
207	1	0.219	1.053	0.834	0.021	0.969	10.496	1.035	66.61
208	1	0.337	1.141	0.804	0.02	0.967	9.859	1.109	25.711
209	1	0.275	0.979	0.704	0.069	0.913	3.527	1.021	100.474
210	1	0.253	0.105	-0.148	0.505	0.372	0.2	1.045	53.559
211	1	0.463	0.151	-0.312	0.593	0.314	0.155	1.033	69.106
212	1	0.416	0.191	-0.225	0.558	0.353	0.184	1.064	39.632
213	1	0.53	0.848	0.318	0.198	0.744	0.984	1.099	27.693
214	1	0.417	0.022	-0.395	0.72	0.072	0.026	1.096	28.416
215	1	0.204	0.325	0.121	0.269	0.604	0.516	1.071	36.594
216	1	0.425	0.785	0.359	0.183	0.774	1.161	1.022	96.781
217	1	0.447	0.146	-0.301	0.698	0.237	0.105	1.052	47.193
218	1	0.316	1.745	1.429	0.007	0.983	19.37	1.183	17.123
219	1	0.438	0.107	-0.331	0.627	0.274	0.128	1.043	55.741
220	1	0.581	2.534	1.952	0.018	0.974	12.495	1.052	47.727
221	1	1.079	4.193	3.114	0.031	0.957	7.543	1.026	83.197
222	1	1.684	7.158	5.474	0.035	0.948	6.128	0.998	776.572
223	1	1.407	5.066	3.659	0.041	0.945	5.76	1.017	118.893
224	1	2.395	8.516	6.121	0.062	0.916	3.673	1.002	342.925
225	1	0.872	1.603	0.731	0.073	0.906	3.277	1.074	35.245
226	1	1.542	1.137	-0.405	0.195	0.771	1.141	1.048	50.496
227	1	0.576	1.67	1.094	0.05	0.935	4.862	1.058	43.498
228	1	2.528	3.726	1.198	0.218	0.746	0.993	1.026	83.958
229	1	2.528	3.726	1.198	0.218	0.746	0.993	1.026	83.958
230	1	2.528	3.726	1.198	0.218	0.746	0.993	1.026	83.958
231	1	2.528	3.726	1.198	0.218	0.746	0.993	1.026	83.958
232	1	2.528	3.726	1.198	0.218	0.746	0.993	1.026	83.958
233	1	2.528	3.726	1.198	0.218	0.746	0.993	1.026	83.958
234	1	2.528	3.726	1.198	0.218	0.746	0.993	1.026	83.958
235	1	0.303	2.513	2.21	0.002	0.993	48.693	1.121	23.641
236	1	0.156	1.381	1.225	0.002	0.996	82.135	1.12	23.708
237	1	0.74	1.442	0.702	0.053	0.92	3.905	1.171	17.995
238	1	0.435	1.708	1.273	0.019	0.967	9.961	1.187	16.824
239	1	0.334	0.895	0.561	0.082	0.89	2.749	1.019	108.012
240	1	1.044	1.096	0.052	0.163	0.804	1.385	1.042	56.573
241	1	3.378	1.136	-2.241	0.163	0.808	1.425	1.107	26.079
242	1	0.242	1.638	1.396	0.006	0.988	27.292	1.179	17.348
243	1	0.281	1.276	0.994	0.011	0.977	14.245	1.172	17.93
244	1	0.618	0.825	0.207	0.265	0.665	0.672	1.092	29.429
245	1	0.238	1.11	0.872	0.018	0.972	11.727	1.069	37.477
246	1	0.278	2.722	2.444	0.001	0.997	113.814	1.043	55.348
247	1	0.73	1.296	0.566	0.048	0.907	3.293	1.189	16.681
248	1	0.545	1.806	1.261	0.026	0.942	5.451	1.172	17.884
249	1	0.535	1.154	0.619	0.067	0.896	2.919	1.165	18.461
250	1	0.342	1.102	0.76	0.045	0.934	4.823	1.079	33.369
251	1	0.239	1.629	1.39	0.004	0.99	33.32	1.192	16.48
252	1	0.286	1.055	0.769	0.042	0.94	5.337	1.048	50.771
253	1	0.251	1.382	1.132	0.005	0.99	33.914	1.144	20.54
254	1	0.201	1.816	1.615	0.001	0.996	86.382	1.177	17.554
255	1	0.24	2.816	2.575	0.001	0.998	202.883	1.017	115.436
256	1	0.318	2.228	1.909	0.005	0.987	25.285	1.165	18.451
257	1	0.222	1.473	1.251	0.006	0.988	26.861	1.155	19.428
258	1	1.135	2.048	0.913	0.098	0.877	2.415	1.081	32.746
259	1	3.584	15.377	11.793	0.06	0.91	3.402	0.997	1179.83
260	1	1.705	1.268	-0.437	0.303	0.652	0.633	1.044	54.079
261	1	2.946	7.076	4.129	0.109	0.866	2.189	1.016	119.6
262	1	2.782	3.818	1.036	0.2	0.771	1.136	1.042	56.195
263	1	2.583	6.885	4.302	0.111	0.86	2.072	1.028	80.001
264	1	1.642	4.245	2.603	0.074	0.906	3.244	1.039	60.386
265	1	1.843	1.077	-0.766	0.335	0.616	0.542	1.046	52.589
266	1	1.119	1.389	0.271	0.078	0.878	2.425	1.186	16.877
267	1	0.192	1.244	1.052	0.005	0.991	37.545	1.128	22.516
268	1	0.294	2.081	1.787	0.004	0.989	30.676	1.17	18.075
269	1	1.014	3.608	2.594	0.025	0.958	7.806	1.03	73.972
270	1	0.19	1.214	1.024	0.007	0.988	28.577	1.094	29.05
271	1	0.173	1.02	0.847	0.015	0.977	14.45	1.026	84.959
272	1	3.284	4.024	0.74	0.125	0.812	1.463	1.032	71.547
273	1	0.381	1.998	1.617	0.003	0.989	29.475	1.172	17.885
274	1	0.437	0.986	0.549	0.081	0.891	2.766	1.033	69.632
275	1	0.412	1.415	1.003	0.019	0.964	8.942	1.176	17.628
276	1	0.339	1.052	0.713	0.03	0.954	7.085	1.08	33.174
277	1	0.207	1.181	0.973	0.008	0.986	23.87	1.103	26.918
278	1	2.367	1.497	-0.87	0.202	0.724	0.885	1.148	20.122
279	1	0.337	0.527	0.19	0.251	0.692	0.759	1.013	140.656
280	1	0.355	1.745	1.39	0.007	0.983	19.23	1.196	16.265
281	1	0.385	1.097	0.713	0.071	0.903	3.145	1.078	33.844
282	1	0.278	0.24	-0.038	0.427	0.477	0.308	1.106	26.151
283	1	0.333	1.06	0.727	0.049	0.931	4.538	1.056	44.554
284	1	0.322	1.528	1.207	0.015	0.972	11.649	1.19	16.64
285	1	0.186	1.993	1.807	0.001	0.998	136.672	1.186	16.907
286	1	0.24	0.999	0.759	0.036	0.949	6.316	1.025	85.957
287	1	0.416	2.911	2.495	0.004	0.992	42.758	1.006	222.784
288	1	0.316	1.849	1.533	0.009	0.979	15.546	1.182	17.16
289	1	1.488	2.769	1.281	0.126	0.848	1.884	1.058	43.542
290	1	0.258	2.232	1.975	0.002	0.994	55.299	1.161	18.865
291	1	0.344	0.724	0.381	0.148	0.812	1.459	1.015	125.746
292	1	0.309	1.524	1.215	0.007	0.984	21.143	1.191	16.551
293	1	0.209	1.253	1.044	0.006	0.989	29.145	1.141	20.884
294	1	1.302	11.333	10.031	0.014	0.974	12.624	1	462.835
295	1	0.756	2.037	1.28	0.051	0.933	4.673	1.071	36.313
296	1	0.792	1.111	0.319	0.108	0.864	2.152	1.071	36.418
297	1	4.202	5.266	1.063	0.146	0.836	1.729	1.02	104.233
298	1	0.816	2.257	1.441	0.071	0.9	3.055	1.084	31.778
299	1	0.406	2.08	1.673	0.023	0.961	8.303	1.174	17.721
300	1	0.155	1.224	1.069	0.003	0.995	69.284	1.089	30.327
301	1	0.405	2.009	1.604	0.011	0.977	14.546	1.139	21.094
302	1	0.461	1.04	0.579	0.087	0.878	2.43	1.078	33.925
303	1	0.202	1.734	1.532	0.002	0.995	62.023	1.181	17.246
304	1	0.363	1.674	1.312	0.012	0.971	11.354	1.192	16.465
305	1	0.214	1.538	1.324	0.004	0.991	39.435	1.175	17.697
306	1	0.302	1.81	1.508	0.006	0.984	20.612	1.194	16.383
307	1	0.222	2.562	2.34	0.001	0.998	161.715	1.171	17.961
308	1	0.368	1.371	1.003	0.033	0.946	5.975	1.162	18.734
309	1	0.236	1.612	1.377	0.003	0.991	36.796	1.188	16.719
310	1	0.353	1.593	1.24	0.011	0.977	14.211	1.183	17.115
311	1	0.457	1.321	0.864	0.042	0.931	4.547	1.157	19.191
312	1	0.348	0.917	0.57	0.077	0.897	2.956	1.021	99.524
313	1	0.221	1.195	0.974	0.011	0.981	17.855	1.103	26.79
314	1	0.357	0.955	0.598	0.061	0.914	3.608	1.069	37.507
315	1	2.528	3.726	1.198	0.218	0.746	0.993	1.026	83.958
316	1	2.528	3.726	1.198	0.218	0.746	0.993	1.026	83.958
317	1	2.528	3.726	1.198	0.218	0.746	0.993	1.026	83.958
318	1	2.528	3.726	1.198	0.218	0.746	0.993	1.026	83.958
319	1	2.528	3.726	1.198	0.218	0.746	0.993	1.026	83.958
320	1	2.528	3.726	1.198	0.218	0.746	0.993	1.026	83.958
321	1	2.528	3.726	1.198	0.218	0.746	0.993	1.026	83.958
322	1	2.528	3.726	1.198	0.218	0.746	0.993	1.026	83.958
323	1	2.528	3.726	1.198	0.218	0.746	0.993	1.026	83.958
324	1	2.528	3.726	1.198	0.218	0.746	0.993	1.026	83.958
325	1	2.528	3.726	1.198	0.218	0.746	0.993	1.026	83.958
326	1	2.528	3.726	1.198	0.218	0.746	0.993	1.026	83.958
327	1	2.528	3.726	1.198	0.218	0.746	0.993	1.026	83.958
328	1	2.528	3.726	1.198	0.218	0.746	0.993	1.026	83.958
329	1	2.528	3.726	1.198	0.218	0.746	0.993	1.026	83.958
330	1	2.528	3.726	1.198	0.218	0.746	0.993	1.026	83.958
331	1	2.528	3.726	1.198	0.218	0.746	0.993	1.026	83.958
332	1	2.528	3.726	1.198	0.218	0.746	0.993	1.026	83.958
333	1	2.528	3.726	1.198	0.218	0.746	0.993	1.026	83.958
334	1	2.528	3.726	1.198	0.218	0.746	0.993	1.026	83.958
335	1	2.528	3.726	1.198	0.218	0.746	0.993	1.026	83.958
336	1	2.528	3.726	1.198	0.218	0.746	0.993	1.026	83.958
337	1	2.528	3.726	1.198	0.218	0.746	0.993	1.026	83.958
338	1	0.577	2.488	1.911	0.018	0.971	11.142	1.033	69.099
339	1	0.341	1.331	0.99	0.032	0.949	6.357	1.137	21.393
340	1	0.361	1.161	0.8	0.042	0.938	5.116	1.109	25.613
341	1	0.479	2.076	1.597	0.024	0.948	6.223	1.158	19.122
342	1	0.872	1.08	0.208	0.121	0.823	1.572	1.151	19.831
343	1	0.199	1.135	0.936	0.011	0.983	19.326	1.048	50.642
344	1	0.22	1.154	0.934	0.017	0.974	12.539	1.065	39.374
345	1	0.938	2.367	1.429	0.035	0.944	5.732	1.044	54.852
346	1	0.2	1.359	1.16	0.005	0.99	33.535	1.134	21.741
347	1	0.286	1.013	0.727	0.039	0.943	5.6	1.038	62.116
348	1	0.273	2.985	2.712	0	0.998	200.354	1.016	122.169
349	1	0.357	1.356	0.999	0.025	0.955	7.242	1.168	18.197
350	1	0.266	1.384	1.118	0.007	0.984	20.453	1.181	17.222
351	1	0.387	1.05	0.664	0.054	0.928	4.336	1.048	51.057
352	1	0.239	2.629	2.39	0.001	0.997	127.635	1.075	34.752
353	1	0.554	1.101	0.547	0.102	0.856	2.005	1.123	23.206
354	1	0.209	2.682	2.473	0.001	0.998	151.155	1.161	18.811
355	1	0.402	1.357	0.954	0.026	0.954	6.946	1.174	17.768
356	1	0.286	2.039	1.753	0.003	0.991	35.435	1.179	17.406
357	1	0.397	1.295	0.898	0.027	0.95	6.437	1.183	17.105
358	1	0.28	1.097	0.816	0.016	0.974	12.69	1.076	34.414
359	1	0.301	0.778	0.477	0.107	0.86	2.086	1.014	133.351
360	1	0.367	0.962	0.595	0.072	0.9	3.039	1.061	41.567
361	1	2.183	1.088	-1.094	0.206	0.739	0.959	1.149	19.972
362	1	2.603	0.788	-1.815	0.559	0.378	0.205	1.105	26.442
363	1	0.575	2.545	1.969	0.017	0.969	10.461	1.076	34.399
364	1	1.258	0.97	-0.288	0.182	0.784	1.225	1.039	60.471
365	1	0.693	2.555	1.862	0.035	0.951	6.589	1.053	46.594
366	1	1.269	0.917	-0.352	0.208	0.756	1.049	1.041	58.145
367	1	1.668	1.266	-0.403	0.164	0.807	1.41	1.076	34.462
368	1	0.822	1.283	0.461	0.08	0.897	2.95	1.079	33.288
369	1	0.307	0.979	0.672	0.051	0.928	4.359	1.025	86.588
370	1	0.213	0.106	-0.107	0.464	0.406	0.231	1.045	53.53
371	1	0.339	0.288	-0.051	0.452	0.462	0.29	1.072	36.009
372	1	0.307	1.079	0.772	0.034	0.95	6.412	1.074	35.448
373	1	0.175	0.286	0.111	0.243	0.668	0.68	1.087	30.823
374	1	0.422	2.791	2.369	0.007	0.988	28.99	1.018	111.189
375	1	0.341	1.046	0.705	0.05	0.93	4.476	1.051	47.835
376	1	0.177	0.925	0.748	0.024	0.965	9.387	1.012	153.012
377	1	0.111	0.228	0.117	0.154	0.755	1.042	1.081	32.64
378	1	2.316	0.437	-1.879	0.513	0.428	0.253	1.022	95.684
379	1	0.289	1.107	0.818	0.027	0.959	7.855	1.08	33.004
380	1	2.379	1.159	-1.22	0.155	0.829	1.639	1.079	33.382
381	1	0.169	1.135	0.966	0.006	0.99	33.276	1.061	41.452
382	1	0.299	1.872	1.573	0.006	0.987	25.44	1.173	17.788
383	1	0.332	2.494	2.162	0.004	0.987	25.569	1.151	19.79
384	1	0.175	2.661	2.486	0.001	0.998	193.442	1.185	16.974
385	1	1.359	5.382	4.023	0.032	0.955	7.186	1.006	239.511
386	1	0.192	2.061	1.869	0.001	0.998	144.609	1.181	17.237
387	1	0.224	2.256	2.032	0.001	0.996	75.505	1.186	16.905
388	1	0.316	2.257	1.941	0.003	0.99	33.936	1.169	18.124
389	1	0.268	1.886	1.619	0.005	0.988	26.867	1.183	17.065
390	1	0.81	1.418	0.608	0.083	0.86	2.084	1.177	17.528
391	1	0.274	1.129	0.855	0.019	0.97	11.059	1.077	34.252
392	1	0.36	1.741	1.381	0.007	0.981	17.391	1.193	16.41
393	1	0.261	1.644	1.383	0.006	0.986	24.563	1.173	17.845
394	1	0.22	1.925	1.705	0.002	0.995	61.456	1.18	17.266
395	1	0.368	1.448	1.08	0.014	0.968	10.241	1.197	16.2
396	1	0.295	1.464	1.169	0.009	0.981	17.714	1.188	16.732
397	1	0.259	2.135	1.876	0.002	0.993	48.664	1.174	17.735
398	1	5.661	1.143	-4.519	0.28	0.685	0.734	1.106	26.215
399	1	0.48	2.938	2.458	0.006	0.989	29.509	1.019	105.655
400	1	0.262	1.47	1.209	0.01	0.982	18.587	1.169	18.157
401	1	0.524	2.185	1.661	0.021	0.957	7.517	1.138	21.283
402	1	6.134	7.309	1.174	0.198	0.782	1.21	1.009	175.27
403	1	2.528	3.726	1.198	0.218	0.746	0.993	1.026	83.958
404	1	2.528	3.726	1.198	0.218	0.746	0.993	1.026	83.958
405	1	2.528	3.726	1.198	0.218	0.746	0.993	1.026	83.958
406	1	2.528	3.726	1.198	0.218	0.746	0.993	1.026	83.958
407	1	2.528	3.726	1.198	0.218	0.746	0.993	1.026	83.958
408	1	2.528	3.726	1.198	0.218	0.746	0.993	1.026	83.958
409	1	2.528	3.726	1.198	0.218	0.746	0.993	1.026	83.958
410	1	2.528	3.726	1.198	0.218	0.746	0.993	1.026	83.958
411	1	0.354	0.899	0.545	0.099	0.875	2.376	1.023	94.125
412	1	0.426	2.618	2.192	0.007	0.983	19.538	1.058	43.254
413	1	0.226	1.156	0.93	0.011	0.981	17.53	1.084	31.785
414	1	0.22	2.641	2.42	0	0.998	199.349	1.126	22.83
415	1	0.231	1.989	1.758	0.002	0.994	54.327	1.181	17.209
416	1	0.5	2.827	2.327	0.004	0.989	29.105	1.001	430.555
417	1	0.271	1.122	0.852	0.023	0.964	8.962	1.082	32.429
418	1	0.311	2.345	2.034	0.005	0.99	32.283	1.136	21.485
419	1	0.232	2.868	2.637	0	0.999	406.227	1.016	120.216
420	1	0.234	1.336	1.101	0.012	0.981	17.388	1.104	26.568
421	1	0.623	2.464	1.841	0.018	0.973	11.989	1.037	63.248
422	1	0.408	2.675	2.267	0.006	0.988	26.811	1.024	89.693
423	1	0.848	7.187	6.339	0.011	0.979	15.799	1.001	386.194
424	1	15.549	5.917	-9.632	0.458	0.502	0.341	1.034	68.216
425	1	0.326	3.148	2.822	0.001	0.996	82.882	1.008	199.343
426	1	1.46	1.472	0.012	0.114	0.853	1.956	1.117	24.196
427	1	3.335	30.723	27.388	0.022	0.951	6.574	1.012	152.92
428	1	13.097	12.816	-0.282	0.34	0.604	0.516	1.008	201.397
429	1	2.572	9.335	6.763	0.057	0.925	4.142	1.013	144.582
430	1	1.25	2.137	0.886	0.082	0.884	2.565	1.072	36.001
431	1	0.418	2.092	1.674	0.017	0.971	11.329	1.123	23.247
432	1	0.75	0.831	0.081	0.308	0.636	0.59	1.062	40.637
433	1	0.829	2.194	1.365	0.033	0.955	7.246	1.041	57.655
434	1	0.298	1.52	1.222	0.017	0.975	13.106	1.116	24.435
435	1	0.301	2.433	2.132	0.006	0.988	28.832	1.107	26.117
436	1	2.36	11.078	8.718	0.039	0.939	5.191	0.996	2636.03
437	1	4.045	13.72	9.675	0.104	0.86	2.075	0.997	1021.33
438	1	3.122	8.641	5.519	0.138	0.832	1.68	1.018	112.619
439	1	1.997	8.872	6.875	0.039	0.941	5.399	0.997	1221.47
440	1	2.774	7.029	4.255	0.114	0.861	2.099	1.019	106.853
441	1	3.536	13.501	9.965	0.079	0.888	2.684	0.997	1142.99
442	1	0.98	3.234	2.253	0.055	0.928	4.388	1.048	51.149
443	1	1.111	3.409	2.298	0.046	0.938	5.131	1.033	69.054
444	1	0.909	1.901	0.992	0.072	0.912	3.484	1.063	40.145
445	1	0.574	1.428	0.854	0.077	0.903	3.134	1.055	45.07
446	1	0.778	1.338	0.56	0.106	0.869	2.248	1.055	45.079
447	1	0.837	1.914	1.077	0.065	0.916	3.686	1.074	35.327
448	1	1.83	3.442	1.613	0.108	0.868	2.229	1.05	49.024
449	1	1.014	4.796	3.782	0.032	0.954	7.022	1.031	73.6
450	1	1.078	3.342	2.264	0.048	0.935	4.876	1.064	39.903
451	1	1.725	1.468	-0.257	0.143	0.832	1.676	1.075	34.737
452	1	2.782	12.43	9.648	0.048	0.926	4.239	0.997	1491.15
453	1	1.457	4.45	2.994	0.066	0.912	3.516	1.049	49.861
454	1	1.738	3.083	1.345	0.152	0.819	1.527	1.046	52.678
455	1	1.691	4.323	2.632	0.089	0.889	2.7	1.036	63.773
456	1	1.418	2.328	0.91	0.095	0.884	2.579	1.068	37.786
457	1	2.863	7.954	5.091	0.099	0.873	2.324	1.008	188.526
458	1	0.945	2.195	1.251	0.086	0.893	2.824	1.055	45.092
459	1	1.407	5.068	3.662	0.066	0.913	3.563	1.031	73.503
460	1	1.389	3.287	1.898	0.111	0.864	2.143	1.049	49.967
461	1	2.162	3.496	1.334	0.158	0.813	1.469	1.043	55.412
462	1	1.177	3.273	2.095	0.071	0.908	3.333	1.056	44.408
463	1	3.005	1.864	-1.141	0.227	0.746	0.993	1.056	44.869
464	1	1.611	3.291	1.679	0.085	0.894	2.859	1.053	47.03
465	1	1.232	0.45	-0.782	0.421	0.475	0.306	1.034	67.801
466	1	0.885	2.001	1.116	0.085	0.894	2.865	1.057	44.126
467	1	0.84	2.345	1.505	0.054	0.931	4.535	1.061	41.479
468	1	0.934	1.402	0.468	0.137	0.835	1.713	1.047	51.973
469	1	1.233	4.419	3.187	0.052	0.931	4.554	1.03	74.125
470	1	1.177	3.538	2.361	0.078	0.901	3.089	1.046	52.832
471	1	1.177	3.538	2.361	0.078	0.901	3.089	1.046	52.832
472	1	1.299	5.066	3.768	0.051	0.931	4.554	1.026	84.827
473	1	0.869	1.883	1.013	0.081	0.899	3.005	1.061	41.342
474	1	1.221	4.409	3.187	0.051	0.932	4.66	1.03	74.638
475	1	2.003	5.465	3.462	0.081	0.897	2.931	1.025	87.882
476	1	2.139	1.784	-0.355	0.257	0.706	0.811	1.077	34.069
477	1	1.565	2.714	1.149	0.107	0.868	2.232	1.071	36.336
478	1	1.831	1.71	-0.121	0.142	0.832	1.678	1.053	46.347
479	1	2.384	1.48	-0.905	0.239	0.729	0.91	1.05	48.781
480	1	1.373	2.051	0.677	0.111	0.865	2.158	1.057	43.67
481	1	1.35	1.877	0.527	0.114	0.861	2.1	1.071	36.625
482	1	1.117	1.612	0.496	0.103	0.874	2.349	1.062	40.814
483	1	1.434	4.352	2.918	0.061	0.921	3.92	1.032	71.842
484	1	2.334	0.807	-1.527	0.368	0.585	0.476	1.045	53.13
485	1	3.71	15.188	11.478	0.068	0.9	3.053	0.997	1309.68
486	1	3.09	13.923	10.833	0.049	0.923	4.063	0.997	1379.83
487	1	2.405	6.125	3.72	0.086	0.891	2.756	1.017	116.258
488	1	2.847	8.539	5.692	0.093	0.882	2.529	1.007	205.918
489	1	2.818	10.226	7.408	0.064	0.912	3.488	0.997	1359.31
490	1	1.583	2.067	0.484	0.136	0.837	1.742	1.055	45.389
491	1	1.984	0.402	-1.582	0.532	0.376	0.204	1.021	98.981
492	1	1.307	2.658	1.351	0.123	0.85	1.914	1.06	42.068
493	1	2.219	0.968	-1.251	0.329	0.627	0.569	1.044	54.695
494	1	2.12	1.043	-1.077	0.278	0.683	0.727	1.044	54.078
495	1	1.89	1.185	-0.705	0.221	0.744	0.985	1.045	53.78
496	1	1.232	0.45	-0.782	0.421	0.475	0.306	1.034	67.801
497	1	2.474	10.142	7.668	0.051	0.925	4.16	0.997	1572.27
498	1	3.984	11.759	7.775	0.129	0.833	1.69	1.005	262.421
499	1	2.221	7.958	5.738	0.057	0.921	3.926	1.001	412.29
500	1	2.048	5.383	3.335	0.11	0.864	2.14	1.033	69.472
501	1	1.9	6.084	4.184	0.065	0.914	3.61	1.015	128.264
502	1	3.24	12.857	9.617	0.068	0.903	3.146	0.996	1662.81
503	1	3.084	11.718	8.634	0.067	0.904	3.197	0.996	2070.79
504	1	0.876	1.62	0.744	0.093	0.885	2.604	1.058	43.113
505	1	1.576	3.432	1.856	0.136	0.836	1.722	1.048	50.547
506	1	2.266	6.134	3.868	0.091	0.884	2.588	1.023	92.943
507	1	1.935	4.014	2.079	0.122	0.852	1.945	1.041	58.391
508	1	1.705	3.658	1.952	0.108	0.868	2.229	1.041	57.398
509	1	1.991	5.573	3.582	0.081	0.895	2.896	1.026	83.806
510	1	2.096	1.107	-0.988	0.384	0.539	0.396	1.024	88.222
511	1	2.234	5.122	2.888	0.107	0.868	2.219	1.033	68.767
512	1	1.821	3.963	2.142	0.115	0.86	2.077	1.041	58.132
513	1	2.859	1.061	-1.797	0.482	0.441	0.267	1.02	103.239
514	1	2.92	5.704	2.784	0.177	0.792	1.287	1.043	55.92
515	1	3.597	5.285	1.688	0.163	0.813	1.468	1.031	73.136
516	1	2.386	6.885	4.499	0.083	0.892	2.806	1.015	128.03
517	1	1.51	2.553	1.043	0.159	0.811	1.449	1.045	53.578
518	1	2.528	3.726	1.198	0.218	0.746	0.993	1.026	83.958
519	1	2.528	3.726	1.198	0.218	0.746	0.993	1.026	83.958
520	1	2.528	3.726	1.198	0.218	0.746	0.993	1.026	83.958
521	1	2.528	3.726	1.198	0.218	0.746	0.993	1.026	83.958
522	1	2.528	3.726	1.198	0.218	0.746	0.993	1.026	83.958
523	1	2.528	3.726	1.198	0.218	0.746	0.993	1.026	83.958
524	1	2.528	3.726	1.198	0.218	0.746	0.993	1.026	83.958
525	1	2.528	3.726	1.198	0.218	0.746	0.993	1.026	83.958
526	1	2.528	3.726	1.198	0.218	0.746	0.993	1.026	83.958
527	1	2.528	3.726	1.198	0.218	0.746	0.993	1.026	83.958
528	1	2.528	3.726	1.198	0.218	0.746	0.993	1.026	83.958
529	1	2.528	3.726	1.198	0.218	0.746	0.993	1.026	83.958
530	1	2.528	3.726	1.198	0.218	0.746	0.993	1.026	83.958
531	1	2.528	3.726	1.198	0.218	0.746	0.993	1.026	83.958
532	1	2.528	3.726	1.198	0.218	0.746	0.993	1.026	83.958
533	1	2.528	3.726	1.198	0.218	0.746	0.993	1.026	83.958
534	1	2.528	3.726	1.198	0.218	0.746	0.993	1.026	83.958
535	1	2.528	3.726	1.198	0.218	0.746	0.993	1.026	83.958

## Sheet: MEME 0.05
Site	Partition	alpha	beta-	p-	beta+	p+	LRT	p-value	# branches under selection	Total branch length
1	1	0	0	1	0	0	0	1	0	0				Pos	166
2	1	3.45	3.45	0.71	5.28	0.29	0	0.66	0	6.62
3	1	0	0	0	27.45	1	0.37	0.47	0	36.14
4	1	0	0	0.77	57.83	0.23	2.75	0.12	0	17.42
5	1	0	0	0	4.14	1	0.13	0.56	0	5.45
6	1	0	0	0	23.56	1	0.16	0.55	0	31.01
7	1	0	0	0	2.71	1	0.56	0.41	0	3.57
8	1	0	0	0	35.03	1	0.13	0.56	0	46.11
9	1	0	0	0	1.83	1	0.43	0.45	0	2.41
10	1	0	0	0	15.21	1	0.15	0.55	0	20.02
11	1	0	0	0	15.21	1	0.25	0.51	0	20.02
12	1	0	0	0	16.38	1	0.12	0.56	0	21.56
13	1	0.53	0.53	0	11.44	1	0.07	0.59	0	15.27
14	1	0.53	0.53	0	11.44	1	0.07	0.59	0	15.27
15	1	5.91	4.78	1	4.56	0	0	0.67	0	8.63
16	1	0.53	0.53	0	11.44	1	0.07	0.59	0	15.27
17	1	0	0	0	13.21	1	0.36	0.47	0	17.39
18	1	0	0	0	22.65	1	0.18	0.54	0	29.82
19	1	3.24	2.29	1	1.78	0	0	0.67	0	4.3
20	1	0	0	0	68.71	1	0.28	0.5	0	90.45
21	1	0	0	0.3	9.69	0.7	0.6	0.4	0	8.91
22	1	5.23	3.07	0.79	3.06	0.21	0	0.67	0	6.12
23	1	101.62	96.61	1	133.73	0	0	0.67	0	167.52
24	1	0	0	0	7.33	1	0.48	0.44	0	9.65
25	1	0	0	0	6.43	1	0.8	0.36	0	8.47
26	1	0	0	0	1.78	1	0.46	0.44	0	2.34
27	1	76.44	76.44	1	111.28	0	0	0.67	0	130.97
28	1	0	0	0.59	81.38	0.41	0.11	0.57	0	43.42
29	1	16.75	16.46	0.29	0	0.71	0	0.67	0	13
30	1	0.37	0.37	0.78	15.39	0.22	2.13	0.17	0	4.93
31	1	0	0	0.82	70	0.18	10.93	0	2	17.03
32	1	0	0	0	2.91	1	3.34	0.09	0	3.83
33	1	29.42	29.36	1	80.92	0	0	0.67	0	50.32
34	1	1.08	0	0.52	13.4	0.48	0.64	0.39	0	8.89
35	1	0.87	0.87	0	2.33	1	0.82	0.35	0	3.42
36	1	0	0	0.56	26.35	0.44	6.28	0.02	0	15.18
37	1	0.5	0.5	0.71	109.7	0.29	8.93	0.01	0	42.24
38	1	0	0	0.53	22.94	0.47	3.56	0.08	0	14.12
39	1	0.35	0.35	0.01	9.52	0.99	4.61	0.05	0	12.51
40	1	0	0	0.54	41.4	0.46	6.35	0.02	0	25.07
41	1	0	0	0.59	147.37	0.41	6.38	0.02	0	78.94
42	1	1.96	1.96	0.76	10000	0.24	8.66	0.01	0	3208.35
43	1	0	0	0.59	35.02	0.41	12.26	0	0	18.71
44	1	0	0	0.59	24.99	0.41	12.13	0	0	13.49
45	1	0	0	0.41	19.47	0.59	3.66	0.08	0	15.03
46	1	0	0	0.39	29.58	0.61	5.34	0.03	0	23.74
47	1	0	0	0.55	30.18	0.45	5.55	0.03	0	17.99
48	1	1.24	1.24	0.86	79.95	0.14	3.23	0.09	1	16.61
49	1	0	0	0.68	205.89	0.32	11.7	0	0	85.73
50	1	0	0	0.66	47.15	0.34	1.86	0.2	0	20.92
51	1	2.63	2.63	0.77	0	0.23	0	0.67	0	3.69
52	1	0	0	0.79	39.03	0.21	3.12	0.1	1	10.73
53	1	0	0	0.77	21.53	0.23	5.23	0.03	0	6.47
54	1	0	0	0.01	3.55	0.99	2.5	0.14	0	4.63
55	1	0	0	0	5.61	1	0.87	0.34	0	7.38
56	1	0	0	0	2.55	1	0.22	0.52	0	3.35
57	1	0	0	1	0	0	0	1	0	0
58	1	0	0	1	0	0	0	1	0	0
59	1	0	0	1	0	0	0	1	0	0
60	1	0	0	0	71.97	1	0.09	0.58	0	94.75
61	1	0	0	1	0	0	0	1	0	0
62	1	0	0	0	31.28	1	0.12	0.56	0	41.17
63	1	0	0	1	0	0	0	1	0	0
64	1	0	0	0	71.29	1	0.12	0.57	0	93.84
65	1	0	0	1	0	0	0	1	0	0
66	1	0	0	0	24	1	0.54	0.42	0	31.59
67	1	0	0	0	48.29	1	0.12	0.56	0	63.57
68	1	22.69	22.69	1	33.57	0	0	0.67	0	38.88
69	1	0	0	0	7.41	1	0.55	0.42	0	9.76
70	1	0	0	1	0	0	0	1	0	0
71	1	0	0	1	0	0	0	1	0	0
72	1	0	0	1	0	0	0	1	0	0
73	1	0	0	1	0	0	0	1	0	0
74	1	0	0	1	0	0	0	1	0	0
75	1	0	0	1	0	0	0	1	0	0
76	1	0	0	0	5.08	1	1.32	0.27	0	6.69
77	1	0	0	0.86	101.22	0.14	6.91	0.01	0	18.34
78	1	0	0	0	10.75	1	2.72	0.12	0	14.15
79	1	0	0	0.65	17.21	0.35	3.5	0.08	0	8.04
80	1	0	0	0.61	46.77	0.39	8.97	0	0	23.91
81	1	0	0	0	8.72	1	2.76	0.12	0	11.48
82	1	0	0	0.54	23.79	0.46	3.7	0.07	0	14.4
83	1	0	0	0.65	15.87	0.35	4.63	0.05	0	7.23
84	1	0	0	0.75	115.62	0.25	16	0	1	37.43
85	1	0	0	0.78	21.57	0.22	6.51	0.02	2	6.26
86	1	0	0	0.47	18.28	0.53	5.45	0.03	0	12.64
87	1	0	0	0.6	8.74	0.4	6.98	0.01	1	4.64
88	1	0	0	0.74	9.95	0.26	7.9	0.01	3	3.46
89	1	0	0	0.78	32.87	0.22	10.03	0	1	9.72
90	1	0.18	0.18	0.87	1807.99	0.13	41.4	0	3	319.57
91	1	0	0	0.53	12.46	0.47	6.42	0.02	0	7.73
92	1	0	0	0.64	0.58	0.36	0.07	0.59	1	0.28
93	1	0.07	0.07	0.82	69.07	0.18	4.04	0.06	2	16.04
94	1	0	0	1	0	0	0	1	0	0
95	1	0	0	0	2.99	1	5.47	0.03	0	3.93
96	1	0	0	0.97	44.03	0.03	9.73	0	1	1.84
97	1	0	0	1	0	0	0	1	0	0
98	1	0	0	1	0	0	0	1	0	0
99	1	24.04	24.04	0.32	0	0.68	0	0.67	0	19.68
100	1	0	0	0.83	36.21	0.17	14.33	0	1	8.03
101	1	0	0	0.97	66.74	0.03	6.21	0.02	1	2.48
102	1	0.44	0.44	0.75	23.77	0.25	5.75	0.03	0	8.28
103	1	0	0	0.78	12.57	0.22	7.79	0.01	4	3.58
104	1	0	0	1	0	0	0	1	0	0
105	1	0	0	1	0	0	0	1	0	0
106	1	0	0	1	0	0	0	1	0	0
107	1	0	0	0.97	28.87	0.03	8.05	0.01	1	1.3
108	1	3.57	2.57	0.42	2.44	0.58	0	0.67	0	4.71
109	1	0	0	0.85	16.17	0.15	9.57	0	3	3.11
110	1	0	0	0.86	27.36	0.14	19.01	0	4	4.87
111	1	7.22	7.22	0.15	0	0.85	0	0.67	0	4.27
112	1	0	0	0.49	3.35	0.51	1.18	0.29	2	2.25
113	1	0	0	1	0	0	0	1	0	0
114	1	0	0	0	0.85	1	1.26	0.27	1	1.12
115	1	0	0	0.09	2.81	0.91	1.3	0.27	1	3.36
116	1	4.16	4.16	0.27	0	0.73	0	0.67	0	3.12
117	1	0	0	0.51	23.24	0.49	10.21	0	0	14.86
118	1	3.84	3.84	0	11.03	1	1.78	0.21	0	16.04
119	1	1.77	1.77	0.89	101.68	0.11	6.18	0.02	1	17.22
120	1	1.66	1.66	0	6.19	1	1.21	0.28	0	8.81
121	1	3.95	3.95	0	5.05	1	0.04	0.61	0	8.21
122	1	0	0	0.53	21.23	0.47	7.16	0.01	0	13.22
123	1	0	0	0.6	16.54	0.4	7.36	0.01	0	8.72
124	1	0	0	0.74	15.32	0.26	3.58	0.08	3	5.15
125	1	0	0	0.68	31.09	0.32	5.05	0.04	2	13.07
126	1	1.9	1.9	0.88	1644.11	0.12	13.15	0	1	264.27
127	1	0	0	0.39	9.45	0.61	4.22	0.06	0	7.54
128	1	0	0	0.16	6.89	0.84	8.01	0.01	0	7.62
129	1	0	0	0.63	40.34	0.37	4.02	0.06	0	19.61
130	1	0	0	0.75	15.54	0.25	7.57	0.01	0	5.04
131	1	0	0	0.47	13.35	0.53	2.62	0.13	1	9.25
132	1	3.6	0	0.6	26.53	0.4	2.36	0.15	0	15.35
133	1	0	0	0.42	14.5	0.58	9.46	0	1	11.1
134	1	0	0	0.57	16.44	0.43	3.89	0.07	1	9.27
135	1	0	0	0.69	92.82	0.31	7.98	0.01	2	37.56
136	1	2.54	2.54	0	8.12	1	1.75	0.21	0	11.7
137	1	0	0	0.3	10.65	0.7	8.01	0.01	0	9.86
138	1	1.17	1.17	0.86	745.4	0.14	3.09	0.1	0	137.17
139	1	0.79	0.79	0.85	488.05	0.15	14.29	0	0	99.68
140	1	0	0	0.33	10.79	0.67	7.27	0.01	1	9.46
141	1	0	0	0	7.07	1	5.12	0.04	0	9.31
142	1	0	0	0.47	25.29	0.53	9.23	0	0	17.76
143	1	2.32	2.32	0	3.98	1	0.1	0.57	0	6.17
144	1	0	0	0.7	20.26	0.3	1.94	0.19	1	8.02
145	1	140.25	12.15	0.53	4.5	0.47	0	0.67	0	66.89
146	1	2.4	2.02	0.71	28.66	0.29	0.32	0.48	0	13.95
147	1	0	0	0.72	19.88	0.28	1.6	0.23	0	7.26
148	1	0	0	0	16.59	1	1.16	0.29	0	21.84
149	1	0	0	0	5.99	1	1.55	0.23	0	7.88
150	1	0	0	0.72	20.34	0.28	2.93	0.11	1	7.54
151	1	0	0	0	8.61	1	1.91	0.19	0	11.33
152	1	0	0	0.8	62.86	0.2	1.08	0.3	1	16.32
153	1	0	0	0.55	39.15	0.45	0.87	0.34	0	23.32
154	1	0	0	0	3.52	1	0.12	0.56	0	4.64
155	1	18.85	18.85	1	40.9	0	0	0.67	0	32.3
156	1	0	0	0	5.94	1	0.15	0.55	0	7.82
157	1	0	0	0.73	544.99	0.27	0.72	0.37	0	192.74
158	1	54.91	39.69	1	50.03	0	0	0.67	0	74.05
159	1	0	0	0.73	69.11	0.27	1.01	0.32	1	24.31
160	1	13.6	13.6	1	39.67	0	0	0.67	0	23.31
161	1	12.07	12.07	1	37.14	0	0	0.67	0	20.68
162	1	0	0	1	0	0	0	1	0	0
163	1	10000	6606.6	0	23.9	1	0	0.67	0	4000.69
164	1	0	0	0	19.14	1	1.63	0.22	0	25.2
165	1	13	13	0.32	0	0.68	0	0.67	0	10.58
166	1	0	0	0.1	21.87	0.9	0.5	0.43	0	25.85
167	1	181.63	60.93	0.21	0	0.79	0	0.67	0	88.54
168	1	1531.14	1531.14	0.17	0	0.83	0	0.67	0	951.13
169	1	0	0	0	47.3	1	0.98	0.32	0	62.27
170	1	5.3	5.3	0	17.86	1	0.31	0.49	0	25.62
171	1	10000	9984.55	0	2.55	1	0	0.67	0	3972.59
172	1	39.45	27.64	1	107.22	0	0	0.67	0	52.05
173	1	10.15	10.15	1	30.65	0	0	0.67	0	17.39
174	1	0	0	1	0	0	0	1	0	0
175	1	857.26	13.1	1	12.95	0	0	0.67	0	357.5
176	1	0	0	0.72	16.44	0.28	1.88	0.19	1	6.09
177	1	0	0	0.57	82.83	0.43	2.99	0.11	0	46.75
178	1	14.55	9.23	1	8.03	0	0	0.67	0	17.92
179	1	1.59	1.59	0.62	74.39	0.38	0.47	0.44	0	39.28
180	1	61.06	61.06	1	182.86	0	0	0.67	0	104.62
181	1	0.85	0.85	0.88	532.94	0.12	10.94	0	1	82.26
182	1	8.73	3.51	0.87	0	0.13	0	0.67	0	7.48
183	1	0	0	0.57	39.59	0.43	9.3	0	1	22.46
184	1	0	0	0.75	52.61	0.25	19.29	0	3	17.55
185	1	0	0	0	5.31	1	4.69	0.04	0	6.98
186	1	0	0	0.29	12.28	0.71	2.73	0.12	1	11.53
187	1	0	0	0	6.38	1	4.57	0.05	0	8.4
188	1	0	0	0.38	10.73	0.62	4.71	0.04	0	8.78
189	1	0	0	0.57	24.88	0.43	8.3	0.01	0	14.14
190	1	0	0	0.47	29.94	0.53	6.72	0.02	0	20.72
191	1	0	0	0	4.03	1	1.02	0.31	0	5.31
192	1	0	0	0.41	12.03	0.59	3.55	0.08	0	9.42
193	1	0.58	0.58	0.82	146.58	0.18	6.35	0.02	1	35.03
194	1	0	0	0.38	2.23	0.62	1.56	0.23	0	1.8
195	1	9.02	9.02	0.68	1581.24	0.32	3.4	0.09	0	677.1
196	1	1.22	1.22	0	3.8	1	0.17	0.54	0	5.49
197	1	0.29	0.29	0.82	84.76	0.18	15.05	0	1	20.77
198	1	5.04	3.48	0.99	3.3	0.01	0	0.67	0	6.58
199	1	0	0	0	2.4	1	1	0.32	0	3.16
200	1	0	0	1	0	0	0	1	0	0
201	1	0	0	0.71	21.95	0.29	8.68	0.01	4	8.41
202	1	0	0	0.71	15.43	0.29	4.21	0.06	2	5.96
203	1	0	0	0.9	37.13	0.1	14.61	0	3	5.05
204	1	0	0	0	6.77	1	7.74	0.01	0	8.91
205	1	0	0	0.58	44.43	0.42	8.68	0.01	0	24.64
206	1	0	0	0	0.88	1	0.99	0.32	1	1.16
207	1	0	0	0.62	12.61	0.38	5.68	0.03	0	6.33
208	1	0.88	0	0.28	6.28	0.72	2.86	0.11	0	6.34
209	1	0	0	0.76	22.6	0.24	4.44	0.05	1	7.17
210	1	0	0	0	0.19	1	0.16	0.55	1	0.25
211	1	0	0	0.97	55.47	0.03	3.89	0.07	1	2.06
212	1	0	0	0.9	7.41	0.1	1.97	0.18	2	1.01
213	1	0	0	0.82	51.76	0.18	8.2	0.01	4	12.4
214	1	0	0	1	0	0	0	1	0	0
215	1	0.44	0.44	0	0.76	1	0.2	0.53	0	1.17
216	1	0	0	0.69	16.5	0.31	8.04	0.01	1	6.82
217	1	2.59	2.59	0.1	0	0.9	0	0.67	0	1.37
218	1	0	0	0.51	22.49	0.49	6.46	0.02	0	14.61
219	1	0	0	0.79	1.05	0.21	0.1	0.58	1	0.28
220	1	0	0	0	9.78	1	2.3	0.16	0	12.88
221	1	0	0	0	12.71	1	1.48	0.24	0	16.73
222	1	0	0	0	26.71	1	1.01	0.32	0	35.16
223	1	12.51	12.51	1	30.47	0	0	0.67	0	21.43
224	1	0	0	0.59	147.87	0.41	4.22	0.06	0	80.18
225	1	0	0	0.25	7.48	0.75	1.06	0.31	0	7.35
226	1	0	0	0	2.93	1	0.4	0.46	0	3.85
227	1	0	0	0.6	16.09	0.4	2.82	0.12	0	8.42
228	1	0	0	1	0	0	0	1	0	0
229	1	0	0	1	0	0	0	1	0	0
230	1	0	0	1	0	0	0	1	0	0
231	1	0	0	1	0	0	0	1	0	0
232	1	0	0	1	0	0	0	1	0	0
233	1	0	0	1	0	0	0	1	0	0
234	1	0	0	1	0	0	0	1	0	0
235	1	1.49	1.49	0	9.14	1	2.18	0.17	0	12.62
236	1	0	0	0.61	16.36	0.39	12.3	0	2	8.36
237	1	1.92	1.92	0.82	83.26	0.18	6.47	0.02	1	22.83
238	1	0	0	0.73	116.19	0.27	20.43	0	2	41.49
239	1	0	0	0.33	4.73	0.67	2.43	0.14	1	4.15
240	1	0	0	0	2.29	1	0.93	0.33	0	3.02
241	1	0	0	0.66	29.95	0.34	4.59	0.05	2	13.36
242	1	0.62	0.62	0.71	52.39	0.29	7.37	0.01	1	20.49
243	1	0	0	0	5.98	1	2.67	0.13	0	7.87
244	1	0	0	0.87	233.96	0.13	11.37	0	0	41.17
245	1	0	0	0.57	13.79	0.43	5.47	0.03	0	7.86
246	1	0.14	0.14	0.34	22.03	0.66	5.57	0.03	1	19.17
247	1	3.43	3.43	0.93	1446.1	0.07	7.43	0.01	1	146.78
248	1	0	0	0.63	64.97	0.37	3.68	0.07	0	31.25
249	1	11.33	11.33	0.45	0	0.55	0	0.67	0	11.26
250	1	0	0	0.62	18.51	0.38	6.2	0.02	0	9.19
251	1	0	0	0.51	18.03	0.49	6.11	0.02	2	11.58
252	1	0.4	0.4	0.83	65.4	0.17	10.05	0	1	15.63
253	1	0.32	0.32	0.83	150.07	0.17	11.45	0	0	33.14
254	1	0	0	0.49	17.95	0.51	9.43	0	1	12.14
255	1	0	0	0	13.63	1	6.16	0.02	0	17.95
256	1	0	0	0.48	22.4	0.52	3.63	0.08	0	15.34
257	1	0	0	0.58	16.88	0.42	6.94	0.01	1	9.27
258	1	1	1	0.85	256.7	0.15	1.78	0.21	0	52.91
259	1	51.67	51.67	1	120.29	0	0	0.67	0	88.53
260	1	0	0	0	0.95	1	0.24	0.51	0	1.25
261	1	0	0	0	29.97	1	0.14	0.56	0	39.45
262	1	10000	9218.03	0	2.31	1	0	0.67	0	3972.27
263	1	0	0	0	31.85	1	0.13	0.56	0	41.93
264	1	0	0	0	8.08	1	0.71	0.38	0	10.64
265	1	0	0	0	0.86	1	0.24	0.51	0	1.13
266	1	0	0	0.7	163.8	0.3	8.2	0.01	1	64.23
267	1	0	0	0.24	7.83	0.76	6.15	0.02	0	7.84
268	1	0	0	0.42	17.3	0.58	4.74	0.04	1	13.21
269	1	0.2	0.2	0.69	140.43	0.31	12.76	0	0	56.94
270	1	0	0	0.61	19.07	0.39	10.03	0	2	9.81
271	1	0	0	0	3.46	1	5.38	0.03	1	4.56
272	1	10.52	10.52	0.81	10.84	0.19	0	0.66	0	18.1
273	1	1.34	1.34	0	7.47	1	3.03	0.11	0	10.37
274	1	0	0	0.67	15.28	0.33	5.47	0.03	0	6.62
275	1	0	0	0.71	42.06	0.29	13.29	0	4	16.16
276	1	0.54	0	0.72	17.96	0.28	8.3	0.01	4	6.88
277	1	0	0	0.31	8.71	0.69	4.16	0.06	0	7.94
278	1	0	0	0.74	140.9	0.26	9.02	0	0	47.6
279	1	0	0	0.82	20.37	0.18	9.72	0	2	4.76
280	1	0	0	0.6	31.33	0.4	5.35	0.03	2	16.68
281	1	0	0	0.68	25.28	0.32	6.68	0.02	1	10.51
282	1	0	0	0.94	30.47	0.06	9.92	0	2	2.59
283	1	0	0	0.72	28.42	0.28	9.27	0	0	10.38
284	1	0	0	0.72	30.73	0.28	12.52	0	5	11.22
285	1	0	0	0.45	16.03	0.55	7.02	0.01	0	11.56
286	1	0	0	0.81	34.57	0.19	17.38	0	3	8.75
287	1	0	0	0.53	48.7	0.47	7.91	0.01	0	29.94
288	1	0.32	0.32	0.68	60.01	0.32	9.08	0	0	25.78
289	1	1.21	1.21	0	5.49	1	0.13	0.56	0	7.71
290	1	0	0	0.36	18.36	0.64	5.01	0.04	0	15.35
291	1	0	0	0.62	7.72	0.38	4.13	0.06	0	3.85
292	1	0	0	0.67	39.94	0.33	11.59	0	0	17.39
293	1	0	0	0	5.19	1	4.67	0.04	0	6.83
294	1	0	0	0	34.22	1	3.21	0.1	0	45.05
295	1	0	0	0.51	28.38	0.49	0.58	0.41	0	18.23
296	1	0	0	0.84	54.42	0.16	4.19	0.06	1	11.65
297	1	0	0	0.72	126.55	0.28	7.75	0.01	0	47.04
298	1	0.59	0.59	0.71	194.2	0.29	6.13	0.02	0	73.7
299	1	0	0	0.69	49.03	0.31	8.08	0.01	2	20.23
300	1	0	0	0.12	6	0.88	7.3	0.01	1	6.94
301	1	0	0	0.75	109.04	0.25	13.04	0	0	36.42
302	1	0.58	0.58	0.75	57.84	0.25	8.5	0.01	0	19.85
303	1	0	0	0.56	29.19	0.44	6.89	0.01	0	16.99
304	1	0	0	0.58	33.52	0.42	4.51	0.05	0	18.57
305	1	0	0	0.16	8.43	0.84	5.37	0.03	0	9.26
306	1	0	0	0.51	20.74	0.49	5.46	0.03	0	13.43
307	1	0	0	0	10.08	1	5.98	0.02	0	13.27
308	1	1.14	1.14	0.8	86.47	0.2	0.56	0.41	0	24.85
309	1	0	0	0	7.12	1	4.49	0.05	1	9.37
310	1	0	0	0.65	42.53	0.35	10.94	0	0	19.36
311	1	0.06	0.06	0.69	46.18	0.31	7.25	0.01	0	19.01
312	1	0	0	0.48	6.78	0.52	2.28	0.16	0	4.63
313	1	0	0	0.49	11.37	0.51	6.79	0.02	1	7.62
314	1	1.16	1.16	0.92	362.97	0.08	6.56	0.02	2	37.94
315	1	0	0	1	0	0	0	1	0	0
316	1	0	0	1	0	0	0	1	0	0
317	1	0	0	1	0	0	0	1	0	0
318	1	0	0	1	0	0	0	1	0	0
319	1	0	0	1	0	0	0	1	0	0
320	1	0	0	1	0	0	0	1	0	0
321	1	0	0	1	0	0	0	1	0	0
322	1	0	0	1	0	0	0	1	0	0
323	1	0	0	1	0	0	0	1	0	0
324	1	0	0	1	0	0	0	1	0	0
325	1	0	0	1	0	0	0	1	0	0
326	1	0	0	1	0	0	0	1	0	0
327	1	0	0	1	0	0	0	1	0	0
328	1	0	0	1	0	0	0	1	0	0
329	1	0	0	1	0	0	0	1	0	0
330	1	0	0	1	0	0	0	1	0	0
331	1	0	0	1	0	0	0	1	0	0
332	1	0	0	1	0	0	0	1	0	0
333	1	0	0	1	0	0	0	1	0	0
334	1	0	0	1	0	0	0	1	0	0
335	1	0	0	1	0	0	0	1	0	0
336	1	0	0	1	0	0	0	1	0	0
337	1	0	0	1	0	0	0	1	0	0
338	1	3.1	3.1	0	10.21	1	0.42	0.45	0	14.67
339	1	0	0	0	6.83	1	1.65	0.22	0	9
340	1	1.02	1.02	0	3.98	1	1.65	0.22	0	5.64
341	1	0.75	0.75	0.81	362.01	0.19	15.22	0	2	92.01
342	1	3.95	3.95	0.59	5.99	0.41	0.04	0.61	0	7.88
343	1	0.75	0.75	0	4.36	1	3.11	0.1	0	6.03
344	1	0	0	0.46	9.36	0.54	4.39	0.05	0	6.6
345	1	0	0	0.64	83.67	0.36	6.52	0.02	1	39.89
346	1	0	0	0.75	43.75	0.25	14.06	0	1	14.45
347	1	0	0	0.7	26.93	0.3	10.88	0	0	10.69
348	1	0	0	0.51	41.71	0.49	9.4	0	0	27.04
349	1	0	0	0.52	17.53	0.48	4.11	0.06	0	11.12
350	1	0	0	0.02	6.62	0.98	3.22	0.1	0	8.57
351	1	0	0	0.48	8.07	0.52	3.24	0.09	2	5.52
352	1	0	0	0.21	14.61	0.79	4.66	0.05	0	15.2
353	1	0	0	0.74	51.58	0.26	6.16	0.02	0	17.51
354	1	0	0	0.68	46.8	0.32	22.09	0	4	19.64
355	1	0.9	0.9	0.84	122.71	0.16	13.8	0	1	27.75
356	1	0.43	0.43	0	8.05	1	2.78	0.12	0	10.76
357	1	0	0	0.71	34.91	0.29	9.96	0	0	13.29
358	1	0	0	0.67	22.89	0.33	5.96	0.02	2	9.99
359	1	0	0	0.74	17.42	0.26	9.8	0	4	5.88
360	1	0	0	0.78	59.75	0.22	9.99	0	2	17.44
361	1	13.26	13.26	0.42	0	0.58	0	0.67	0	12.62
362	1	7.16	4.79	0.59	0	0.41	0	0.67	0	6.57
363	1	0	0	0.59	69.51	0.41	4.79	0.04	0	37.91
364	1	0	0	0	2.51	1	0.55	0.41	0	3.31
365	1	0	0	0.55	48.91	0.45	1.53	0.24	0	29.26
366	1	0	0	0.92	281.32	0.08	1.37	0.26	0	28.05
367	1	62.18	62.18	0.16	0.92	0.84	0	0.67	0	38.56
368	1	0	0	0.75	58.69	0.25	6.22	0.02	0	19.21
369	1	0	0	0	3.58	1	2.1	0.17	0	4.71
370	1	0	0	0.25	0.26	0.75	0.2	0.53	1	0.26
371	1	0.11	0.11	0.92	21.81	0.08	7.04	0.01	1	2.55
372	1	0	0	0.78	34.96	0.22	8.46	0.01	2	10.33
373	1	0	0	0.97	130.74	0.03	18.67	0	1	4.59
374	1	0	0	0.11	17.41	0.89	4.52	0.05	1	20.35
375	1	0	0	0.65	14.93	0.35	4.56	0.05	1	6.84
376	1	0	0	0.89	92.6	0.11	22.17	0	4	13.79
377	1	0	0	0.87	5.99	0.13	4.12	0.06	1	1.05
378	1	0	0	0.88	16.9	0.12	0.67	0.39	1	2.71
379	1	0	0	0.57	12.31	0.43	4.02	0.06	1	7.02
380	1	0.08	0.08	0.8	59.12	0.2	18.66	0	2	15.74
381	1	0	0	0.8	58.35	0.2	19.71	0	3	15.71
382	1	1.11	1.11	0.72	74.98	0.28	7.46	0.01	0	29.17
383	1	0.07	0.07	0.58	41.03	0.42	3.76	0.07	0	22.78
384	1	1.15	1.15	0.77	157.14	0.23	12	0	1	49.05
385	1	0.74	0.74	0.53	97.53	0.47	2.2	0.16	0	60.54
386	1	0	0	0	8.17	1	7.22	0.01	0	10.76
387	1	0	0	0.54	23.61	0.46	9	0	2	14.41
388	1	0	0	0.43	24.03	0.57	4.22	0.06	1	18.06
389	1	0	0	0.43	16.08	0.57	4.79	0.04	0	12.07
390	1	0	0	0.67	37.47	0.33	4.79	0.04	3	16.23
391	1	0	0	0.69	21.39	0.31	8.31	0.01	1	8.8
392	1	1.38	0	0.04	7.62	0.96	3	0.11	0	10.2
393	1	0	0	0.37	11.23	0.63	4.57	0.05	1	9.26
394	1	0	0	0.43	16.81	0.57	6.21	0.02	1	12.63
395	1	1.68	0	0	7.13	1	1.14	0.29	1	10.06
396	1	0	0	0.49	16.15	0.51	3.17	0.1	0	10.88
397	1	0	0	0.41	18.21	0.59	4.88	0.04	0	14.26
398	1	62.88	62.88	0.23	0.74	0.77	0	0.67	0	44.55
399	1	0	0	0.67	180.99	0.33	10.98	0	0	79.47
400	1	0	0	0.65	37.4	0.35	5.88	0.02	0	17.37
401	1	2.08	0.94	0.57	25.55	0.43	2.05	0.18	0	15.98
402	1	0	0	0.84	63.27	0.16	2.03	0.18	1	13.7
403	1	0	0	1	0	0	0	1	0	0
404	1	0	0	1	0	0	0	1	0	0
405	1	0	0	1	0	0	0	1	0	0
406	1	0	0	1	0	0	0	1	0	0
407	1	0	0	1	0	0	0	1	0	0
408	1	0	0	1	0	0	0	1	0	0
409	1	0	0	1	0	0	0	1	0	0
410	1	0	0	1	0	0	0	1	0	0
411	1	0	0	0.65	9.96	0.35	2.11	0.17	0	4.58
412	1	0	0	0.67	110.41	0.33	14.19	0	0	47.73
413	1	0	0	0.33	7.89	0.67	4.5	0.05	0	6.99
414	1	0	0	0.46	25.41	0.54	8.03	0.01	0	18.06
415	1	0	0	0.02	8.09	0.98	4.64	0.05	0	10.46
416	1	0	0	0.64	136.21	0.36	9.85	0	0	65
417	1	0	0	0.22	6.42	0.78	2.86	0.11	1	6.57
418	1	0.55	0.55	0.72	38.72	0.28	6.54	0.02	1	15.11
419	1	0	0	0.52	46.43	0.48	9.41	0	0	29.44
420	1	0.57	0.57	0.84	294.06	0.16	13.6	0	0	61.15
421	1	0	0	0.51	26.57	0.49	1.9	0.19	0	17.07
422	1	1.65	1.65	0	10.42	1	1.63	0.22	0	14.37
423	1	0	0	0.68	248.59	0.32	9.8	0	1	104.63
424	1	10000	14.03	0.52	13.91	0.48	0	0.67	0	3987.62
425	1	0	0	0	18.31	1	4.1	0.06	0	24.1
426	1	9.57	9.57	0.51	0	0.49	0	0.67	0	10.24
427	1	10000	10000	1	573.55	0	0	0.67	0	17133.6
428	1	10000	19.33	1	18.67	0	0	0.67	0	3994.68
429	1	0	0	0.01	30.81	0.99	1.26	0.27	0	39.95
430	1	18.51	18.51	0.56	0	0.44	0	0.67	0	20.96
431	1	1.22	1.22	0	8.3	1	1.53	0.24	0	11.41
432	1	3.43	2.39	1	3.09	0	0	0.67	0	4.51
433	1	0.31	0.31	0.56	32.7	0.44	1.52	0.24	0	19.42
434	1	0	0	0.81	110.1	0.19	5.74	0.03	0	27.07
435	1	0.23	0.23	0	12.14	1	2.78	0.12	0	16.07
436	1	10000	10000	1	114.57	0	0	0.67	0	17133.6
437	1	10000	10000	1	173.47	0	0	0.67	0	17133.6
438	1	0.62	0.62	0.83	155.77	0.17	1.26	0.27	0	36.69
439	1	0	0	0	26.47	1	0.92	0.33	0	34.85
440	1	10000	10000	1	49.54	0	0	0.67	0	17133.6
441	1	0	0	0	88.21	1	0.16	0.55	0	116.12
442	1	0	0	0	7.55	1	1.57	0.23	0	9.94
443	1	0	0	0	11.1	1	0.96	0.33	0	14.62
444	1	0	0	0.76	56.53	0.24	2.43	0.14	0	18.09
445	1	0	0	0	4.12	1	1.83	0.2	0	5.43
446	1	0	0	0	3.05	1	1.08	0.3	0	4.01
447	1	0	0	0.41	10.95	0.59	1.04	0.31	0	8.5
448	1	6.49	6.3	1	7.46	0	0	0.67	0	10.87
449	1	0	0	0	10.15	1	2.14	0.17	0	13.36
450	1	0	0	0.6	79.56	0.4	3.06	0.1	0	41.75
451	1	0	0	0.84	437.14	0.16	3.87	0.07	0	93.13
452	1	0	0	0	70.46	1	0.17	0.54	0	92.75
453	1	1.19	1.19	0	12.61	1	0.64	0.39	0	17.07
454	1	0	0	0	2.04	1	0.52	0.42	0	2.69
455	1	0	0	0	6.23	1	0.68	0.39	0	8.21
456	1	0	0	0.77	188.17	0.23	1.86	0.2	0	56
457	1	15.37	15.37	0.58	15.67	0.42	0	0.67	0	26.5
458	1	0	0	0	4.48	1	1.37	0.26	0	5.9
459	1	0	0	0	15.96	1	1	0.32	0	21.01
460	1	0	0	0	5.99	1	0.42	0.45	0	7.88
461	1	0	0	0	3.15	1	0.09	0.58	0	4.15
462	1	0	0	0	8.76	1	0.55	0.42	0	11.54
463	1	0	0	0.77	168.51	0.23	0.99	0.32	0	49.92
464	1	0	0	0	7.44	1	0.26	0.51	0	9.79
465	1	0	0	1	0	0	0	1	0	0
466	1	0	0	0	4.34	1	1.34	0.26	0	5.72
467	1	0	0	0	5.89	1	4.01	0.06	0	7.75
468	1	0	0	0	1.91	1	0.98	0.32	0	2.51
469	1	0	0	0	11.57	1	1.39	0.25	0	15.24
470	1	0	0	0.81	24.13	0.19	2.7	0.12	0	6.03
471	1	0	0	0.81	24.13	0.19	2.7	0.12	0	6.03
472	1	0	0	0.82	41.14	0.18	2.3	0.15	0	9.66
473	1	0	0	0.77	90.91	0.23	2.16	0.17	0	27.32
474	1	0	0	0	11.43	1	1.42	0.25	0	15.05
475	1	13.46	9.98	1	9.86	0	0	0.67	0	18.48
476	1	3.51	1.67	1	1.19	0	0	0.67	0	3.6
477	1	0	0	0.77	373.5	0.23	2.07	0.18	0	110.84
478	1	0	0	0.78	156.39	0.22	1.46	0.25	0	46.31
479	1	5.07	2.24	0.93	1.37	0.07	0	0.67	0	4.89
480	1	0	0	0.77	51.31	0.23	1.54	0.23	0	15.79
481	1	0	0	0.77	156.84	0.23	1.49	0.24	0	46.55
482	1	0	0	0.72	29.35	0.28	0.99	0.32	0	10.86
483	1	0	0	0	14.02	1	0.9	0.34	0	18.45
484	1	0	0	0	0.97	1	0.09	0.58	0	1.28
485	1	0	0	0	73.27	1	0.16	0.54	0	96.46
486	1	0	0	0	64.61	1	0.22	0.52	0	85.06
487	1	0	0	0	21.27	1	-0.05	0.67	0	28
488	1	0	0	0	61.94	1	0.18	0.54	0	81.54
489	1	0	0	0	35.59	1	0.26	0.5	0	46.86
490	1	0	0	0.77	227.05	0.23	2.73	0.12	0	67.75
491	1	0	0	1	0	0	0	1	0	0
492	1	2.04	2.04	0	4.86	1	0.07	0.59	0	7.2
493	1	0	0	0	1.13	1	0.11	0.57	0	1.49
494	1	0	0	0	1.26	1	0.2	0.53	0	1.66
495	1	0	0	0	2.24	1	0.18	0.54	0	2.94
496	1	0	0	1	0	0	0	1	0	0
497	1	0	0	0	70.61	1	0.16	0.54	0	92.96
498	1	0	0	0	95.98	1	0.15	0.55	0	126.36
499	1	0	0	0	26.43	1	0.25	0.51	0	34.8
500	1	0	0	0.84	131.25	0.16	1.84	0.2	1	27.69
501	1	0	0	0	13.29	1	0.36	0.47	0	17.49
502	1	0	0	0	66.71	1	0.17	0.54	0	87.82
503	1	31.58	31.58	1	130.32	0	0	0.67	0	54.11
504	1	0	0	0.72	19.7	0.28	1.32	0.26	0	7.38
505	1	0	0	0	4.08	1	0.15	0.55	0	5.37
506	1	0	0	0	25.26	1	0.13	0.56	0	33.26
507	1	0	0	0	5.79	1	0.4	0.46	0	7.62
508	1	0	0	0	4.61	1	0.83	0.35	0	6.07
509	1	0	0	0	24.83	1	0.13	0.56	0	32.68
510	1	0	0	1	0	0	0	1	0	0
511	1	0	0	0	21.81	1	0.14	0.55	0	28.71
512	1	0	0	0	5.56	1	0.52	0.42	0	7.31
513	1	0	0	1	0	0	0	1	0	0
514	1	0	0	0	29.79	1	0.13	0.56	0	39.21
515	1	0	0	0	20.37	1	0.17	0.54	0	26.81
516	1	0	0	0	25.41	1	0.14	0.56	0	33.45
517	1	0	0	0	2.26	1	0.81	0.35	0	2.97
518	1	0	0	1	0	0	0	1	0	0
519	1	0	0	1	0	0	0	1	0	0
520	1	0	0	1	0	0	0	1	0	0
521	1	0	0	1	0	0	0	1	0	0
522	1	0	0	1	0	0	0	1	0	0
523	1	0	0	1	0	0	0	1	0	0
524	1	0	0	1	0	0	0	1	0	0
525	1	0	0	1	0	0	0	1	0	0
526	1	0	0	1	0	0	0	1	0	0
527	1	0	0	1	0	0	0	1	0	0
528	1	0	0	1	0	0	0	1	0	0
529	1	0	0	1	0	0	0	1	0	0
530	1	0	0	1	0	0	0	1	0	0
531	1	0	0	1	0	0	0	1	0	0
532	1	0	0	1	0	0	0	1	0	0
533	1	0	0	1	0	0	0	1	0	0
534	1	0	0	1	0	0	0	1	0	0
535	1	0	0	1	0	0	0	1	0	0

## Sheet: aBSREL
Name	B	LRT	Test p-value	Uncorrected p-value	ω distribution over sites
OKY69140_1_CHLOROPEROXIDASE_PHLEBIA_CENTRIFUGA	0.2339	88.2759	0	0	ω1 = 1.00 (56%)
					ω2 = 7550 (44%)
5FUJ_MARASMIUS_ROTULA	0.2871	126.367	0	0	ω1 = 1.00 (53%)
					ω2 = 10000 (47%)
PIA98791_1_CHLOROPEROXIDASE_CERCOSPORA_BETICOLA	0.2029	71.2266	0	0	ω1 = 1.00 (67%)
					ω2 = 9560 (33%)
PCH09521_1_CHLOROPEROXIDASE_PENICILLIUM_OCCITANIS	0.2822	149.338	0	0	ω1 = 1.00 (54%)
					ω2 = 10000 (46%)
XP_018142884_1_CHLOROPEROXIDASE_POCHONIA_CHLAMYDOSPORIA_170	0.0749	27.2574	0	0	ω1 = 1.00 (85%)
					ω2 = 436 (15%)
PAV18212_1_CHLOROPEROXIDASE_PHELLINUS_NOXIUS	0.1346	198.644	0	0	ω1 = 0.00 (67%)
					ω2 = 10000 (33%)
XP_003665551_1_CHLOROPEROXIDASE_THERMOTHELOMYCES_THERMOPHILA_ATCC_42464	0.337	160.945	0	0	ω1 = 1.00 (50%)
					ω2 = 3800 (50%)
ORZ25142_1_CHLOROPEROXIDASE_ABSIDIA_REPENS	0.2527	26.4784	0	0	ω1 = 1.00 (66%)
					ω2 = 1780 (34%)
SLM34475_1_CHLOROPEROXIDASE_UMBILICARIA_PUSTULATA	0.2387	107.168	0	0	ω1 = 1.00 (61%)
					ω2 = 1370 (39%)
KFG79878_1_PUTATIVE_CHLOROPEROXIDASE_METARHIZIUM_ANISOPLIAE	0.0091	49.8464	0	0	ω1 = 1.00 (98%)
					ω2 = 9910 (2.3%)
OBZ83367_1_CHLOROPEROXIDASE_CHOANEPHORA_CUCURBITARUM	0.2092	52.696	0	0	ω1 = 1.00 (58%)
					ω2 = 10000 (42%)
OAA35065_1_CHLOROPEROXIDASE_METARHIZIUM_RILEYI_RCEF_4871	0.0831	69.7776	0	0	ω1 = 1.00 (73%)
					ω2 = 5970 (27%)
KZZ98265_1_CHLOROPEROXIDASE_CORDYCEPS_BRONGNIARTII_RCEF_3172	0.1808	69.8498	0	0	ω1 = 1.00 (74%)
					ω2 = 9950 (26%)
KYQ35932_1_CHLOROPEROXIDASE_HYPSIZYGUS_MARMOREUS	0.2035	48.781	0	0	ω1 = 1.00 (73%)
					ω2 = 4020 (27%)
KPA36434_1_CHLOROPEROXIDASE_FUSARIUM_LANGSETHIAE	0.074	47.2125	0	0	ω1 = 0.935 (88%)
					ω2 = 395 (12%)
KLP12891_1_CHLOROPEROXIDASE_FUSARIUM_FUJIKUROI	0.0526	26.7199	0	0	ω1 = 1.00 (85%)
					ω2 = 10000 (15%)
AJA36817_1_CHLOROPEROXIDASE_LEPTOXYPHIUM_FUMAGO	0.1848	91.7752	0	0	ω1 = 1.00 (67%)
					ω2 = 9630 (33%)
KHN96148_1_CHLOROPEROXIDASE_METARHIZIUM_ALBUM_ARSEF_1941	0.0396	24.6714	0	0	ω1 = 1.00 (95%)
					ω2 = 373 (5.0%)
KID83635_1_CHLOROPEROXIDASE_METARHIZIUM_GUIZHOUENSE_ARSEF_977	0.2721	93.0281	0	0	ω1 = 1.00 (57%)
					ω2 = 10000 (43%)
EFY92992_1_PUTATIVE_CHLOROPEROXIDASE_METARHIZIUM_ACRIDUM_CQMA_102	0.0488	18.6119	0.0001	0	ω1 = 1.00 (94%)
					ω2 = 1350 (6.4%)
XP_007824162_1_CHLOROPEROXIDASE_METARHIZIUM_ROBERTSII_ARSEF_23	0.0048	0	1	1	ω1 = 1.00 (100%)
CAC03461_1_PUTATIVE_CHLOROPEROXIDASE_AGARICUS_BISPORUS	0.0003	0.4285	1	0.3447	ω1 = 10000000000 (100%)
EKV44292_1_CHLOROPEROXIDASE_AGARICUS_BISPORUS_VAR_BISPORUS_H97	0.0008	0	1	1	ω1 = 1.00 (100%)
Node1	0.0124	test not run	1	1	ω1 = 0.00 (69%)
					ω2 = 10000 (31%)
Node11	0.2797	test not run	1	1	ω1 = 10000000000 (100%)
Node14	0.0556	test not run	1	1	ω1 = 0.00 (72%)
					ω2 = 10000 (28%)
Node15	0.0101	test not run	1	1	ω1 = 1.00 (100%)
Node16	0.0202	test not run	1	1	ω1 = 1.00 (69%)
					ω2 = 5860 (31%)
Node17	0.2913	test not run	1	1	ω1 = 1.00 (46%)
					ω2 = 6700 (54%)
Node18	0.1629	test not run	1	1	ω1 = 10000000000 (100%)
Node2	0.0293	test not run	1	1	ω1 = 0.00 (73%)
					ω2 = 10000 (27%)
Node7	0.2798	test not run	1	1	ω1 = 1.00 (64%)
					ω2 = 241 (36%)
Node25	0.1326	test not run	1	1	ω1 = 0.00 (67%)
					ω2 = 10000 (33%)
Node26	0.0059	test not run	1	1	ω1 = 0.00 (93%)
					ω2 = 10000 (6.7%)
Node28	0.1683	test not run	1	1	ω1 = 1.00 (68%)
					ω2 = 10000 (32%)
Node3	0.0213	test not run	1	1	ω1 = 10000000000 (100%)
Node32	0.2067	test not run	1	1	ω1 = 0.00 (60%)
					ω2 = 10000 (40%)
Node35	0.3207	test not run	1	1	ω1 = 10000000000 (100%)
Node36	0.0272	test not run	1	1	ω1 = 1.00 (81%)
					ω2 = 7220 (19%)
Node38	0.0382	test not run	1	1	ω1 = 1.00 (92%)
					ω2 = 1470 (8.3%)
Node39	0.0231	test not run	1	1	ω1 = 1.00 (98%)
					ω2 = 9930 (1.8%)
Node5	0.0745	test not run	1	1	ω1 = 1.00 (82%)
					ω2 = 529 (18%)
Node22	0.2539	test not run	1	1	ω1 = 1.00 (54%)
					ω2 = 10000 (46%)

## Sheet: BUSTED
Site index	Unconstrained likelihood	Constrained likelihood	Optimized Null Likelihood	Constrained Statistic	Optimized Null Statistic
1	-3.65	-3.65	-3.65	0	0
2	-8.26	-8.13	-8.23	-0.25	-0.05
3	-12.24	-12.75	-12.74	1.02	0.99
4	-10.03	-12.43	-11.42	4.79	2.77
5	-6.85	-7.34	-6.98	0.96	0.25
6	-7.45	-7.74	-7.65	0.58	0.4
7	-6.88	-7.29	-6.79	0.83	-0.18
8	-7.9	-8.1	-8.1	0.4	0.41
9	-6.68	-6.87	-6.34	0.36	-0.69
10	-7.25	-7.63	-7.64	0.75	0.78
11	-7.21	-7.51	-7.38	0.59	0.32
12	-7.25	-7.63	-7.65	0.76	0.8
13	-6.98	-7.41	-7.35	0.87	0.74
14	-6.98	-7.41	-7.35	0.87	0.74
15	-7.11	-7.6	-7.39	0.97	0.56
16	-6.98	-7.41	-7.35	0.87	0.74
17	-7.26	-7.54	-7.41	0.56	0.31
18	-7.82	-8.04	-7.96	0.44	0.27
19	-8.83	-8.71	-8.69	-0.25	-0.29
20	-12.89	-13.47	-13.05	1.17	0.34
21	-10.43	-10.99	-10.49	1.11	0.12
22	-7.9	-7.94	-7.96	0.09	0.12
23	-13.48	-14.11	-13.42	1.25	-0.13
24	-10.38	-11	-10.33	1.23	-0.1
25	-10.18	-10.99	-10.13	1.62	-0.1
26	-7.98	-7.86	-7.48	-0.23	-0.99
27	-12.86	-13.41	-13.05	1.11	0.38
28	-16.24	-16.13	-16.95	-0.22	1.41
29	-24.38	-28.9	-25.82	9.03	2.88
30	-22.87	-21.67	-22.87	-2.41	0
31	-23.08	-25.85	-25.54	5.54	4.91
32	-22.23	-22.18	-21.47	-0.1	-1.52
33	-36.25	-55.42	-38.26	38.35	4.02
34	-27.52	-36.76	-29.05	18.49	3.07
35	-26.33	-30.38	-27.68	8.1	2.71
36	-39.07	-41.91	-37.04	5.69	-4.05
37	-51.46	-63.9	-51.89	24.88	0.86
38	-48.02	-73.87	-51.04	51.71	6.05
39	-54.43	-74.69	-54.11	40.52	-0.63
40	-46.05	-69.85	-49.75	47.6	7.4
41	-51.01	-62.22	-50.88	22.43	-0.26
42	-68.58	-91.77	-69.26	46.38	1.36
43	-50.94	-71.54	-54.59	41.19	7.29
44	-48.56	-59.29	-50.58	21.45	4.03
45	-55.34	-73.71	-55.1	36.74	-0.48
46	-53.62	-85.52	-59.04	63.8	10.84
47	-49.01	-63.58	-51.1	29.13	4.19
48	-36.84	-45.49	-37.98	17.31	2.29
49	-38.47	-50.36	-40.74	23.77	4.53
50	-30.55	-38.36	-32.45	15.61	3.79
51	-25.17	-23.11	-26.8	-4.11	3.26
52	-26.88	-28.13	-29.98	2.51	6.21
53	-22.84	-26.12	-24.17	6.56	2.67
54	-24.98	-25.66	-23.71	1.36	-2.54
55	-19.01	-19.04	-19.34	0.06	0.66
56	-10.61	-15.17	-10.09	9.12	-1.05
57	-3.7	-3.7	-3.7	0	0
58	-3.7	-3.7	-3.7	0	0
59	-3.57	-3.57	-3.57	0	0
60	-7.84	-19.53	-9.43	23.39	3.18
61	-4.58	-3.99	-4.95	-1.19	0.73
62	-7.28	-14.89	-8.32	15.22	2.08
63	-4.56	-3.86	-4.93	-1.39	0.75
64	-7.84	-19.53	-9.44	23.39	3.2
65	-4.58	-3.91	-4.95	-1.33	0.75
66	-7.21	-15.99	-7.98	17.56	1.55
67	-7.61	-19.47	-9.27	23.73	3.32
68	-7.54	-14.92	-8.58	14.76	2.08
69	-7.75	-9.88	-6.98	4.24	-1.54
70	-4.33	-3.65	-4.79	-1.36	0.91
71	-3.56	-3.56	-3.56	0	0
72	-3.71	-3.71	-3.71	0	0
73	-3.85	-3.85	-3.85	0	0
74	-3.54	-3.54	-3.54	0	0
75	-3.62	-3.62	-3.62	0	0
76	-19.1	-24.61	-19.89	11.01	1.58
77	-17.91	-28.18	-19.06	20.54	2.3
78	-24.77	-28.98	-24.66	8.41	-0.22
79	-28.34	-46.6	-27.53	36.52	-1.61
80	-33.95	-41.13	-34.47	14.35	1.03
81	-38.84	-59.25	-40.43	40.82	3.17
82	-34.15	-35.2	-33.98	2.1	-0.34
83	-31.68	-41.68	-32.87	20	2.38
84	-47.09	-75.63	-52.12	57.08	10.06
85	-33.48	-39.51	-37.06	12.07	7.16
86	-50.32	-62.87	-52.72	25.11	4.81
87	-36.87	-58.92	-41.01	44.11	8.29
88	-32.09	-28.01	-34.89	-8.16	5.61
89	-38.86	-45.17	-42	12.63	6.28
90	-48.12	-89.62	-56.48	83	16.72
91	-47.07	-62.17	-47.62	30.19	1.08
92	-19.23	-19.3	-22.12	0.15	5.79
93	-40.36	-64.84	-42.94	48.96	5.16
94	-16.18	-10.91	-19.95	-10.55	7.53
95	-46.54	-53.09	-45.31	13.1	-2.46
96	-18.96	-14.13	-22.3	-9.66	6.69
97	-15.16	-10.33	-17.39	-9.65	4.47
98	-15.21	-10.36	-18.58	-9.69	6.74
99	-51.58	-69.35	-50.93	35.54	-1.29
100	-32.8	-42.95	-36.83	20.29	8.06
101	-19.75	-19.76	-25.85	0.01	12.21
102	-42.65	-55.57	-44.32	25.83	3.33
103	-29.67	-41.29	-34.8	23.24	10.27
104	-15.59	-10.37	-19.12	-10.43	7.07
105	-15.13	-9.83	-18.19	-10.62	6.12
106	-15.65	-10.24	-18.66	-10.82	6.03
107	-19.59	-20.44	-23.58	1.7	7.99
108	-35.7	-34.79	-36.51	-1.81	1.62
109	-24.98	-39.11	-30.37	28.27	10.78
110	-30.59	-65.43	-39.26	69.67	17.34
111	-27.47	-23.88	-29.2	-7.19	3.45
112	-35.97	-44.86	-36.22	17.8	0.51
113	-16.53	-10.75	-19.99	-11.58	6.91
114	-30.32	-26.95	-29.24	-6.75	-2.17
115	-42.02	-61.04	-39.95	38.05	-4.14
116	-26.58	-31.11	-29.26	9.07	5.37
117	-57.68	-87.24	-61.42	59.13	7.49
118	-68.39	-91.89	-68.29	47	-0.19
119	-51.81	-73.64	-56.36	43.66	9.09
120	-60.59	-83.41	-59.46	45.66	-2.24
121	-48.04	-68.73	-51.36	41.39	6.64
122	-54.1	-59.55	-52.82	10.89	-2.57
123	-49.1	-58.66	-51.76	19.12	5.31
124	-36.05	-36.7	-39.53	1.3	6.95
125	-38.04	-55.09	-41.14	34.11	6.21
126	-64.11	-90.78	-63.43	53.34	-1.37
127	-55.61	-64.9	-55.18	18.58	-0.87
128	-51.37	-55.55	-51.31	8.37	-0.12
129	-54.06	-70.55	-55.96	32.97	3.8
130	-36.15	-41.78	-38.41	11.27	4.54
131	-50.67	-54.26	-51.23	7.17	1.12
132	-61.9	-74.24	-62.74	24.68	1.68
133	-54.1	-74.89	-56.34	41.6	4.49
134	-41.74	-54.58	-44.11	25.68	4.74
135	-54.96	-80.8	-58.65	51.68	7.38
136	-59.02	-76.85	-57.4	35.67	-3.23
137	-55.36	-78.54	-56.05	46.35	1.38
138	-50.15	-59.4	-48.25	18.5	-3.79
139	-52.74	-63.45	-53.66	21.43	1.84
140	-52.09	-71.57	-54.02	38.96	3.86
141	-57.84	-71.09	-57.71	26.5	-0.25
142	-60.22	-78.24	-63.67	36.03	6.89
143	-11.67	-11.31	-11.7	-0.73	0.06
144	-15.19	-16.35	-14.06	2.33	-2.25
145	-18.59	-32.65	-20.19	28.12	3.2
146	-17.39	-25.27	-18.27	15.76	1.76
147	-15.58	-15.42	-14.18	-0.33	-2.8
148	-19.28	-31.07	-19.73	23.58	0.92
149	-11.19	-15.67	-10.41	8.96	-1.56
150	-9.07	-17.02	-10.83	15.91	3.53
151	-11.17	-11.06	-10.88	-0.22	-0.57
152	-9.45	-23.89	-12.72	28.89	6.56
153	-9.02	-9.78	-8.44	1.52	-1.16
154	-8.32	-8.44	-7.67	0.24	-1.29
155	-10.75	-13.34	-10.22	5.17	-1.07
156	-7.46	-7.43	-7.41	-0.05	-0.1
157	-8.12	-8.42	-8.28	0.6	0.32
158	-11.55	-18.87	-12.67	14.65	2.24
159	-8.04	-14.29	-10.31	12.5	4.56
160	-10.43	-12.96	-10.1	5.07	-0.66
161	-10.79	-13.45	-10.44	5.32	-0.69
162	-3.94	-3.51	-3.87	-0.88	-0.14
163	-10.56	-16.57	-10.21	12.02	-0.7
164	-9.81	-10.69	-9.22	1.76	-1.18
165	-9.48	-17.37	-10.9	15.78	2.84
166	-14.09	-21.9	-14.64	15.62	1.09
167	-9.3	-20.39	-12.05	22.18	5.5
168	-18.7	-31.29	-17.33	25.19	-2.72
169	-16.71	-22.82	-16.36	12.21	-0.7
170	-13.94	-18.26	-13.4	8.64	-1.07
171	-8.42	-14.31	-10.81	11.78	4.78
172	-15.12	-27.42	-17.16	24.6	4.09
173	-13.2	-15.78	-12.61	5.17	-1.18
174	-5.39	-4.33	-5.94	-2.12	1.09
175	-13.58	-23.19	-14.72	19.23	2.28
176	-8.94	-12.54	-9.81	7.19	1.75
177	-13.15	-15.4	-13.27	4.51	0.24
178	-13.54	-20.48	-13.5	13.89	-0.07
179	-12.31	-19.12	-13.49	13.62	2.36
180	-12.35	-13.14	-12.56	1.59	0.42
181	-45.71	-52.23	-46.43	13.04	1.45
182	-43.47	-53.97	-42.67	21.01	-1.59
183	-57.04	-92.67	-63.47	71.26	12.86
184	-49.73	-66.9	-55.24	34.34	11.02
185	-52.74	-56.63	-53.08	7.8	0.69
186	-60.33	-74.16	-61.46	27.65	2.25
187	-57.23	-72.64	-55.68	30.83	-3.1
188	-49.36	-60.65	-50.48	22.57	2.24
189	-56.6	-86.98	-62.01	60.75	10.82
190	-69.76	-94.65	-68.45	49.78	-2.63
191	-27.24	-41.48	-26.64	28.48	-1.19
192	-24.11	-27.97	-24.49	7.73	0.76
193	-22.08	-31.85	-25.64	19.56	7.13
194	-14.44	-15.6	-14.59	2.31	0.29
195	-40.42	-64.46	-42.23	48.09	3.63
196	-25.06	-27.52	-23.97	4.93	-2.18
197	-32.17	-31.66	-31.64	-1.03	-1.07
198	-46.18	-61.41	-47.14	30.45	1.91
199	-44.03	-43.15	-43.12	-1.77	-1.82
200	-14.9	-10	-18.16	-9.78	6.52
201	-46.1	-63.38	-51.97	34.56	11.74
202	-43.09	-51.9	-43.15	17.62	0.12
203	-26.25	-35.63	-31.81	18.77	11.14
204	-55.91	-73.4	-54.87	34.99	-2.08
205	-58.93	-81.64	-61.94	45.42	6.01
206	-31.44	-31.95	-32.58	1.02	2.27
207	-43.08	-51.65	-43.56	17.14	0.97
208	-47.73	-56.87	-47.92	18.27	0.38
209	-34.23	-34.14	-38.43	-0.18	8.4
210	-20.33	-14.47	-24.05	-11.71	7.45
211	-21.03	-20.71	-24.46	-0.64	6.87
212	-23.04	-18.67	-24.29	-8.73	2.51
213	-39.29	-33.84	-42.16	-10.9	5.73
214	-16.37	-10.51	-19.42	-11.73	6.1
215	-23.2	-18.37	-25.99	-9.66	5.59
216	-44.5	-58.81	-47.8	28.63	6.6
217	-20.94	-15	-24.35	-11.87	6.82
218	-57.6	-95.81	-64.85	76.43	14.52
219	-19.18	-14.27	-22.07	-9.83	5.78
220	-18.7	-30.76	-19.24	24.11	1.08
221	-21.55	-31.46	-21.64	19.84	0.19
222	-23.29	-41.98	-23.94	37.39	1.3
223	-20.51	-35.73	-21.18	30.45	1.34
224	-17.35	-30.65	-20.6	26.6	6.5
225	-14.86	-15.19	-14.87	0.64	0.01
226	-11.14	-10.67	-10.97	-0.93	-0.34
227	-11.78	-11.36	-12.14	-0.85	0.71
228	-3.48	-3.48	-3.48	0	0
229	-3.48	-3.48	-3.48	0	0
230	-3.28	-3.28	-3.28	0	0
231	-3.28	-3.28	-3.28	0	0
232	-3.28	-3.28	-3.28	0	0
233	-3.57	-3.57	-3.57	0	0
234	-3.57	-3.57	-3.57	0	0
235	-60.69	-71.67	-60.47	21.97	-0.43
236	-45.47	-55.17	-48.84	19.4	6.74
237	-53.67	-78.61	-57.09	49.88	6.85
238	-54.68	-86.67	-62.08	63.98	14.81
239	-41.91	-49.62	-43.82	15.43	3.83
240	-10.79	-10.74	-10.47	-0.11	-0.64
241	-53.08	-81.56	-60.72	56.97	15.29
242	-52.11	-80.4	-56.27	56.59	8.33
243	-54.19	-62.1	-53.67	15.82	-1.04
244	-36.56	-40.49	-38.83	7.86	4.55
245	-47.07	-49.37	-47.8	4.59	1.45
246	-67.3	-101.88	-69.43	69.15	4.25
247	-69.67	-81.75	-64.54	24.16	-10.26
248	-56.36	-80.17	-57.4	47.62	2.08
249	-47.36	-59.48	-46.5	24.24	-1.71
250	-48.19	-50.21	-50.68	4.04	4.97
251	-54.33	-77.8	-62.48	46.94	16.31
252	-42.35	-53.13	-47.57	21.55	10.44
253	-40.82	-52.03	-42.05	22.41	2.46
254	-51.47	-67.16	-55.84	31.38	8.74
255	-65.06	-89.77	-68.57	49.42	7.02
256	-50.49	-60.88	-52.65	20.79	4.32
257	-40.72	-61.97	-44.86	42.49	8.28
258	-11.47	-11.37	-11.18	-0.19	-0.58
259	-15.15	-15.95	-16.13	1.6	1.96
260	-9.15	-9.1	-9.22	-0.09	0.15
261	-7.96	-8.29	-7.87	0.67	-0.18
262	-6.84	-6.89	-6.96	0.09	0.24
263	-7.69	-7.96	-7.66	0.53	-0.07
264	-10.06	-10.09	-10.43	0.08	0.75
265	-8.37	-8.07	-8.51	-0.6	0.27
266	-55.5	-70.49	-57.44	29.98	3.88
267	-46.05	-66.88	-49.04	41.66	5.97
268	-64.19	-98.1	-66.33	67.84	4.3
269	-65.62	-107.53	-74.28	83.82	17.32
270	-46.27	-67.58	-51.82	42.63	11.11
271	-44.65	-55.69	-43.21	22.09	-2.89
272	-74.17	-101.58	-74.86	54.81	1.38
273	-65.92	-83.2	-64.41	34.55	-3.03
274	-42.97	-54.27	-44.63	22.58	3.31
275	-46.93	-67.64	-52.36	41.41	10.86
276	-43.5	-58.58	-46.79	30.16	6.58
277	-57.67	-65.14	-56.23	14.94	-2.89
278	-55.67	-77.81	-58.32	44.28	5.3
279	-35.38	-51.69	-41.46	32.63	12.16
280	-51.63	-70.68	-54.92	38.1	6.57
281	-48.18	-63.07	-51.12	29.78	5.87
282	-25.03	-29.14	-29.05	8.21	8.04
283	-42.69	-50.52	-44.71	15.66	4.04
284	-46.94	-84.56	-57.34	75.24	20.79
285	-51.61	-72.95	-54.73	42.68	6.25
286	-37.81	-44.95	-41.48	14.29	7.35
287	-65.99	-101.33	-67.9	70.68	3.82
288	-53.36	-74.92	-59.46	43.12	12.2
289	-10.41	-11.09	-9.67	1.37	-1.47
290	-57.66	-65.22	-58.08	15.12	0.85
291	-40.42	-51.07	-42.1	21.3	3.37
292	-47.83	-52.95	-51.03	10.22	6.4
293	-54.7	-59.31	-53.56	9.22	-2.29
294	-32.17	-49.92	-32.83	35.52	1.32
295	-20.28	-29.01	-20.94	17.46	1.33
296	-14.71	-13.15	-15.77	-3.13	2.12
297	-25.74	-42.09	-30.19	32.71	8.89
298	-22.07	-23.55	-24.19	2.96	4.24
299	-40.63	-72.6	-47.74	63.94	14.22
300	-50.58	-58.58	-51.76	16	2.36
301	-47.86	-54.79	-50.9	13.86	6.1
302	-51.15	-66.42	-50.36	30.55	-1.58
303	-54.72	-69.19	-56.03	28.93	2.6
304	-51.64	-53.58	-52.75	3.87	2.22
305	-54.06	-70.38	-55.21	32.64	2.3
306	-51.51	-67.48	-54.3	31.95	5.58
307	-55.99	-78.79	-58.31	45.59	4.65
308	-49.26	-67.43	-51.45	36.33	4.37
309	-52.35	-63.62	-53.62	22.53	2.54
310	-51.73	-74.69	-57.7	45.92	11.94
311	-50.91	-67.17	-52.14	32.54	2.48
312	-41.77	-45.88	-42.31	8.22	1.08
313	-49.39	-60.55	-50.46	22.32	2.14
314	-42.44	-60.71	-46.18	36.54	7.48
315	-3.28	-3.28	-3.28	0	0
316	-3.91	-3.91	-3.91	0	0
317	-3.54	-3.54	-3.54	0	0
318	-3.91	-3.91	-3.91	0	0
319	-3.7	-3.7	-3.7	0	0
320	-3.33	-3.33	-3.33	0	0
321	-3.51	-3.51	-3.51	0	0
322	-3.54	-3.54	-3.54	0	0
323	-3.7	-3.7	-3.7	0	0
324	-3.83	-3.83	-3.83	0	0
325	-3.91	-3.91	-3.91	0	0
326	-3.77	-3.77	-3.77	0	0
327	-3.54	-3.54	-3.54	0	0
328	-3.71	-3.71	-3.71	0	0
329	-3.48	-3.48	-3.48	0	0
330	-3.62	-3.62	-3.62	0	0
331	-3.7	-3.7	-3.7	0	0
332	-3.48	-3.48	-3.48	0	0
333	-3.51	-3.51	-3.51	0	0
334	-3.85	-3.85	-3.85	0	0
335	-3.85	-3.85	-3.85	0	0
336	-3.71	-3.71	-3.71	0	0
337	-3.62	-3.62	-3.62	0	0
338	-35.14	-46.32	-36.1	22.36	1.92
339	-32.04	-36.48	-31.78	8.88	-0.5
340	-32.63	-29.9	-32.77	-5.47	0.27
341	-55.57	-76.98	-58.85	42.82	6.55
342	-57.21	-63.3	-51.82	12.17	-10.79
343	-45.67	-56.92	-45.05	22.49	-1.25
344	-38.89	-42.05	-39.01	6.33	0.24
345	-45.59	-64.77	-45.74	38.34	0.3
346	-43.43	-53.7	-46.33	20.54	5.8
347	-41.75	-53.45	-43.68	23.41	3.86
348	-55.83	-84.34	-62.1	57.01	12.53
349	-52.72	-62.18	-54.85	18.91	4.25
350	-55.05	-59.13	-55.18	8.17	0.26
351	-33.87	-35.05	-34.55	2.35	1.36
352	-69.63	-107.16	-72.26	75.05	5.25
353	-43.99	-63.68	-48.96	39.38	9.93
354	-52.17	-102.67	-64.65	100.99	24.96
355	-50.97	-50.81	-48.82	-0.34	-4.32
356	-60.16	-70.08	-60.14	19.83	-0.05
357	-48.66	-67.34	-53.43	37.35	9.54
358	-43.52	-53.85	-45.83	20.66	4.61
359	-42.33	-57	-46.14	29.34	7.62
360	-42.7	-60.37	-48.84	35.34	12.28
361	-48.88	-57.06	-49.13	16.36	0.52
362	-41.31	-45.88	-45.39	9.12	8.15
363	-59.76	-82.26	-62.38	44.99	5.24
364	-15.14	-16.35	-14.39	2.42	-1.5
365	-15.71	-15.72	-15.86	0.03	0.31
366	-12.01	-11	-11.3	-2.01	-1.42
367	-13.27	-12.37	-13.17	-1.81	-0.2
368	-17.57	-22.5	-18.98	9.87	2.82
369	-47.72	-50.34	-46.1	5.23	-3.26
370	-20.91	-15.05	-24.19	-11.71	6.56
371	-27.19	-32.83	-31.88	11.28	9.38
372	-37.34	-44.09	-40.02	13.51	5.35
373	-20.07	-14.58	-23.51	-10.98	6.89
374	-58.53	-79.11	-60.29	41.16	3.52
375	-38.09	-51.43	-40.04	26.68	3.9
376	-35.09	-43.38	-37.05	16.58	3.92
377	-22.63	-16.93	-25.57	-11.4	5.88
378	-26.02	-21.32	-26.54	-9.4	1.04
379	-50.6	-55.89	-51.17	10.57	1.14
380	-44.2	-64.8	-51.72	41.21	15.05
381	-43.97	-63.5	-49.59	39.07	11.26
382	-61.57	-86.36	-66.42	49.58	9.69
383	-55.44	-73.67	-57.18	36.46	3.49
384	-62.73	-103.88	-66.83	82.3	8.21
385	-21.11	-37.71	-23	33.2	3.79
386	-58.45	-68.33	-58.98	19.76	1.05
387	-55.65	-73.42	-56.36	35.54	1.42
388	-57.29	-91.67	-62.58	68.78	10.59
389	-53.78	-78.39	-54.52	49.23	1.48
390	-53.6	-72.81	-57.36	38.41	7.52
391	-39.27	-46.66	-44.26	14.79	9.98
392	-59.46	-78.15	-59.96	37.37	0.99
393	-54.82	-72.1	-55.98	34.55	2.31
394	-59.91	-86.71	-61.47	53.6	3.12
395	-61.86	-73.52	-60.55	23.33	-2.62
396	-54.69	-66.33	-58	23.27	6.6
397	-62.41	-87.83	-66.45	50.85	8.08
398	-53.16	-71.48	-59.19	36.64	12.05
399	-63.03	-100.77	-70.79	75.47	15.51
400	-53.03	-70.75	-55.15	35.44	4.24
401	-60	-85.33	-63.43	50.65	6.86
402	-10.02	-22.47	-12	24.89	3.96
403	-3.51	-3.51	-3.51	0	0
404	-3.85	-3.85	-3.85	0	0
405	-3.62	-3.62	-3.62	0	0
406	-3.51	-3.51	-3.51	0	0
407	-3.56	-3.56	-3.56	0	0
408	-3.91	-3.91	-3.91	0	0
409	-3.83	-3.83	-3.83	0	0
410	-3.51	-3.51	-3.51	0	0
411	-26.67	-25.18	-27.98	-2.98	2.61
412	-61.53	-88.85	-68.49	54.63	13.92
413	-46.62	-55.29	-48.61	17.35	3.99
414	-61.06	-102.26	-66.56	82.39	10.99
415	-55.44	-74.77	-57.8	38.65	4.71
416	-59.38	-79.62	-64.38	40.48	9.99
417	-51.02	-65.54	-49.94	29.03	-2.17
418	-48.79	-90.34	-57.28	83.11	16.98
419	-50.68	-58.8	-52.72	16.25	4.09
420	-37.44	-40.38	-38.32	5.89	1.77
421	-40.26	-73.64	-44.55	66.77	8.58
422	-40.4	-56.27	-39.54	31.73	-1.73
423	-41.34	-54.78	-45.26	26.89	7.85
424	-43.36	-53.09	-43.57	19.45	0.42
425	-38.46	-43.9	-38.63	10.89	0.35
426	-32.75	-41.82	-33.47	18.16	1.45
427	-49.25	-89.69	-53.22	80.89	7.94
428	-38.01	-46.79	-38.82	17.57	1.63
429	-41.48	-64.87	-44.78	46.77	6.59
430	-28.53	-27.87	-29.56	-1.32	2.05
431	-27.9	-30.04	-27.42	4.28	-0.95
432	-22.75	-30.83	-23.28	16.17	1.06
433	-23.58	-38.36	-25.65	29.57	4.15
434	-19.84	-18.95	-20.68	-1.78	1.68
435	-23.83	-32.43	-24.7	17.22	1.75
436	-16.36	-24.01	-17.38	15.29	2.04
437	-16.42	-21.99	-16.47	11.15	0.11
438	-14.31	-25.94	-15.95	23.26	3.27
439	-15.47	-24.85	-16.38	18.76	1.82
440	-11.49	-16.82	-11.6	10.65	0.21
441	-11.54	-20.69	-13.06	18.29	3.04
442	-10.29	-15.35	-10.09	10.13	-0.39
443	-11.16	-13.53	-10.62	4.74	-1.08
444	-8.49	-8.04	-8.88	-0.91	0.77
445	-8.16	-7.66	-8.45	-0.99	0.58
446	-10.73	-10.91	-10.75	0.38	0.04
447	-11.19	-14.32	-11.5	6.28	0.63
448	-13.55	-22.2	-12.86	17.3	-1.38
449	-14.66	-25.11	-14.18	20.9	-0.96
450	-13	-21.58	-14.71	17.16	3.43
451	-9.78	-8.58	-10.09	-2.4	0.62
452	-12.51	-26.38	-15.17	27.73	5.3
453	-11	-12.01	-10.59	2.02	-0.82
454	-7.1	-7.19	-7.07	0.19	-0.05
455	-6.92	-7.05	-7.1	0.25	0.35
456	-8.03	-7.49	-8.7	-1.08	1.34
457	-11.4	-19.67	-11.71	16.55	0.62
458	-9.86	-10.78	-9.35	1.84	-1.02
459	-10.57	-18.67	-11.14	16.19	1.13
460	-10.19	-13.39	-9.78	6.39	-0.82
461	-6.83	-6.9	-6.89	0.14	0.13
462	-10.84	-11.64	-10.08	1.61	-1.53
463	-8.27	-7.68	-8.99	-1.18	1.45
464	-10.33	-10.98	-9.8	1.31	-1.06
465	-6.04	-5.08	-6.97	-1.93	1.86
466	-9.76	-10.69	-9.06	1.87	-1.39
467	-9.95	-10.86	-9.54	1.82	-0.81
468	-8.77	-9.72	-8.49	1.91	-0.56
469	-10.53	-18.6	-11.22	16.14	1.38
470	-9.45	-13.42	-10.15	7.94	1.39
471	-9.45	-13.42	-10.15	7.94	1.39
472	-9.57	-19.11	-10.91	19.07	2.68
473	-8.6	-8.12	-8.78	-0.97	0.35
474	-10.51	-18.83	-11.23	16.65	1.44
475	-10.6	-14.28	-10.64	7.36	0.08
476	-8.46	-7.97	-8.79	-0.98	0.66
477	-8.61	-8.13	-9.02	-0.97	0.81
478	-8.48	-8.12	-8.46	-0.72	-0.04
479	-7.71	-7.12	-8.23	-1.18	1.03
480	-7.73	-7.17	-8.27	-1.13	1.07
481	-8.05	-7.49	-8.72	-1.11	1.34
482	-7.96	-7.49	-7.98	-0.93	0.04
483	-10.91	-16.15	-10.79	10.48	-0.25
484	-7.3	-6.6	-7.59	-1.4	0.59
485	-12.42	-25.85	-14.28	26.87	3.71
486	-12.98	-27.3	-15.76	28.63	5.55
487	-10.91	-14.78	-10.8	7.75	-0.21
488	-12.02	-17.51	-12.07	10.98	0.09
489	-11.2	-23.14	-12.97	23.89	3.55
490	-8.46	-7.97	-8.79	-0.98	0.65
491	-5.68	-4.75	-6.25	-1.86	1.14
492	-10.41	-11.17	-9.65	1.53	-1.52
493	-7.2	-6.55	-7.39	-1.29	0.38
494	-7.87	-7.25	-8.18	-1.23	0.62
495	-7.63	-6.99	-8.09	-1.27	0.92
496	-6.04	-5.08	-6.97	-1.93	1.86
497	-11.9	-22.4	-14.1	21.01	4.41
498	-11.83	-16.92	-11.86	10.18	0.06
499	-10.57	-18.26	-11.72	15.39	2.31
500	-10.39	-19.26	-12.11	17.75	3.44
501	-10.53	-18.75	-11.14	16.44	1.2
502	-12.09	-21.41	-13.27	18.64	2.38
503	-11.67	-23.44	-13.16	23.54	2.98
504	-7.71	-7.14	-8.27	-1.15	1.11
505	-11.47	-17.25	-11.48	11.55	0.02
506	-7.36	-7.63	-7.53	0.54	0.34
507	-6.58	-6.69	-6.65	0.22	0.14
508	-6.79	-6.86	-6.89	0.15	0.2
509	-7.67	-7.97	-7.74	0.61	0.16
510	-5.6	-5.03	-6.14	-1.14	1.07
511	-7.05	-7.27	-7.18	0.44	0.26
512	-6.58	-6.68	-6.65	0.21	0.14
513	-5.51	-4.94	-6	-1.15	0.97
514	-7.56	-7.86	-7.51	0.61	-0.1
515	-7.4	-7.58	-7.66	0.36	0.53
516	-7.57	-7.85	-7.8	0.57	0.46
517	-7.56	-7.66	-7.37	0.2	-0.38
518	-3.71	-3.71	-3.71	0	0
519	-3.71	-3.71	-3.71	0	0
520	-3.91	-3.91	-3.91	0	0
521	-3.83	-3.83	-3.83	0	0
522	-3.42	-3.42	-3.42	0	0
523	-3.7	-3.7	-3.7	0	0
524	-3.7	-3.7	-3.7	0	0
525	-3.56	-3.56	-3.56	0	0
526	-3.83	-3.83	-3.83	0	0
527	-3.83	-3.83	-3.83	0	0
528	-3.56	-3.56	-3.56	0	0
529	-3.91	-3.91	-3.91	0	0
530	-3.54	-3.54	-3.54	0	0
531	-3.42	-3.42	-3.42	0	0
532	-3.42	-3.42	-3.42	0	0
533	-3.33	-3.33	-3.33	0	0
534	-3.54	-3.54	-3.54	0	0
535	-3.71	-3.71	-3.71	0	0
