# Supplementary material for: New insights on unspecific peroxygenases: superfamily reclassification and evolution
Source: BMC Evol Biol. 2019 Mar 13;19:76. doi: 10.1186/s12862-019-1394-3 (PMC6417270; doi:10.1186/s12862-019-1394-3)
Supplement: Supplementary file 14 — Functional divergence analysis data for UPOs and CPOs. (XLSX 77 kb) [file 12862_2019_1394_MOESM14_ESM.xlsx]

## Sheet: Basidio vs Asco UPOs
Site	Posterior Probability
109	0.022367
110	0.012014
111	0.170246
112	0.029329
128	0.081772
129	0.143564
130	0.022676
131	0.012014
133	0.110987
134	0.030769
135	0.025825
136	0.03335
137	0.017763
146	0.029511
147	0.044488
148	0.032628
149	0.029994
150	0.329032
151	0.060232
152	0.131829
153	0.122968
154	0.028364
155	0.028049
156	0.019537
157	0.035905
158	0.096998
159	0.015432
166	0.127989
167	0.278248
216	0.02943
217	0.026022
218	0.012014
219	0.028704
220	0.014984
221	0.05357
223	0.012014
224	0.066652
225	0.037326
226	0.029709
227	0.012014
228	0.179256
229	0.012014
230	0.037011
231	0.012014
232	0.028645
233	0.036653
234	0.012014
235	0.012322
236	0.012014
261	0.012014
262	0.031894
263	0.031143
264	0.03205
265	0.053962
266	0.028332
267	0.02891
268	0.023839
269	0.015251
270	0.053092
271	0.045639
272	0.015659
275	0.024288
276	0.013883
297	0.01138
298	0.059455
299	0.02615
300	0.035029
301	0.039258
302	0.038515
303	0.027185
304	0.02378
305	0.020178
306	0.027544

## Sheet: Basidio vs CPOs+mro
Site	Posterior Probability
109	0.306077
110	0.100444
111	0.807525
112	0.2578
128	0.210381
129	0.170965
130	0.681594
131	0.068402
133	0.291764
134	0.588361
135	0.234047
136	0.631827
137	0.397397
146	0.421
147	0.530296
148	0.214417
149	0.466222
150	0.182539
151	0.220822
152	0.19271
153	0.239492
154	0.238437
155	0.233368
156	0.172493
157	0.323751
158	0.219392
159	0.102201
166	0.98533
167	0.908248
216	0.329145
217	0.964929
218	0.816927
219	0.609159
220	0.974924
221	0.171992
223	0.25312
224	0.257761
225	0.275612
226	0.23853
227	0.101295
228	0.101197
229	0.152125
230	0.244931
231	0.068402
232	0.855134
233	0.404467
234	0.111896
235	0.172836
236	0.100444
261	0.957461
262	0.722943
263	0.23441
264	0.235387
265	0.195195
266	0.234726
267	0.220846
268	0.220743
269	0.177126
270	0.238096
271	0.237829
272	0.403881
275	0.323201
276	0.449624
297	0.317219
298	0.242797
299	0.246457
300	0.261606
301	0.21366
302	0.291483
303	0.317926
304	0.199588
305	0.195193
306	0.270501

## Sheet: Asco UPOs vs CPOs+mro
Site	Posterior Probability
109	0.319397
110	0.116062
111	0.301361
112	0.296731
128	0.496365
129	0.417022
130	0.495502
131	0.083508
133	0.383403
134	0.821966
135	0.258909
136	0.393379
137	0.294703
146	0.550128
147	0.32036
148	0.289483
149	0.402705
150	0.88052
151	0.397193
152	0.695087
153	0.805122
154	0.305201
155	0.220872
156	0.182072
157	0.290636
158	0.507985
159	0.189063
166	0.467156
167	0.246682
216	0.422799
217	0.933536
218	0.76804
219	0.466801
220	0.978767
221	0.485648
223	0.256258
224	0.548967
225	0.27558
226	0.291516
227	0.116915
228	0.660535
229	0.165626
230	0.310871
231	0.083508
232	0.684101
233	0.738452
234	0.126549
235	0.190744
236	0.116062
261	0.9323
262	0.575608
263	0.287561
264	0.292589
265	0.306589
266	0.292435
267	0.2755
268	0.222932
269	0.18967
270	0.383711
271	0.373282
272	0.207327
275	0.304482
276	0.272695
297	0.525299
298	0.288415
299	0.30323
300	0.292579
301	0.376501
302	0.278444
303	0.425191
304	0.272232
305	0.23324
306	0.299398

## Sheet: Basidio vs Asco UPOs(II)
Site	Posterior Probability
109	0
110	0
111	-11.9532
112	0
128	-0.167159
129	0.015202
130	-0.002585
131	0
133	0
134	-0.293567
135	0.004976
136	-5.90988
137	-0.077672
146	-9.55963
147	-0.025603
148	-0.231016
149	0
150	-1.96644
151	-3.88903
152	-1.07442
153	0
154	0
155	-3.30939
156	-0.0846
157	-0.115926
158	-6.00137
159	-0.076805
166	0
167	0
216	-7.24548
217	-0.120255
218	0
219	0
220	-0.410391
221	-0.105315
223	0
224	-3.32888
225	-4.32339
226	0.007437
227	0
228	0
229	0
230	-0.351996
231	0
232	-1.67627
233	0
234	0
235	-2.53083
236	0
261	0
262	0
263	-5.12805
264	-5.34813
265	-0.066807
266	-0.132351
267	0
268	-4.16949
269	-2.08167
270	-3.60903
271	0
272	-2.44953
275	-0.090634
276	-2.63127
297	-2.86162
298	-0.002513
299	-0.115985
300	0
301	-0.208931
302	-4.20886
303	0
304	-0.087221
305	-0.483603
306	0

## Sheet: Basidio vs CPO+mro(II)
Site	Posterior Probability
109	0
110	0
111	0
112	0
128	0
129	0
130	-1.05265
131	0
133	-1.78978
134	-0.882526
135	0
136	-1.55622
137	-1.449
146	-2.04052
147	-0.504148
148	-0.229445
149	-0.543547
150	-1.06962
151	-0.57126
152	-1.34189
153	-0.461852
154	-0.175074
155	-1.31089
156	-0.449399
157	-0.780403
158	-1.75796
159	-1.15009
166	-1.32109
167	-1.92432
216	-1.88717
217	-3.54675
218	-2.83323
219	-2.57192
220	-2.00037
221	-0.681655
223	0
224	-1.2019
225	-0.856643
226	-0.764828
227	0
228	-10.1333
229	0
230	0
231	0
232	-0.935642
233	-0.80164
234	0
235	-0.885435
236	0
261	-0.041155
262	-0.303725
263	-0.034645
264	-1.98857
265	-0.904945
266	0
267	-0.100156
268	-1.37129
269	-1.30134
270	-0.645172
271	0
272	-0.740566
275	-1.41771
276	-1.0971
297	-1.32353
298	-0.66279
299	-0.076286
300	-0.114208
301	-1.72954
302	-0.516069
303	0
304	-0.974878
305	-1.39709
306	0

## Sheet: Asco UPO vs CPO+mro(II)
Site	Posterior Probability
109	0
110	0
111	-4.38622
112	0
128	-0.237727
129	-0.0164
130	-2.48549
131	0
133	-4.57761
134	-0.486022
135	-0.006173
136	-0.134335
137	-3.1573
146	-0.413077
147	-0.1335
148	-0.223741
149	-0.14902
150	-1.28016
151	-3.00051
152	-3.67408
153	-0.153284
154	-0.05115
155	-0.113236
156	-0.00962
157	-0.668051
158	0
159	-2.37788
166	-2.02444
167	-3.08969
216	-0.175034
217	-7.42158
218	-5.45477
219	-4.86572
220	-4.17485
221	-0.725173
223	0
224	-0.00707
225	-3.68688
226	-0.210085
227	0
228	-8.18191
229	0
230	-0.289216
231	0
232	-2.46947
233	-0.249745
234	0
235	-1.14376
236	0
261	-0.015891
262	-0.564843
263	-3.74105
264	-3.73462
265	-1.14915
266	-0.190892
267	-0.16608
268	-2.86749
269	-2.66155
270	-2.80133
271	0
272	-2.11612
275	-2.85
276	-1.32412
297	-2.69291
298	-0.427009
299	-0.180886
300	-0.252221
301	-3.09572
302	-3.75163
303	0
304	-1.28604
305	-2.88348
306	0

## Sheet: Type-I analysis Asco UPOs
Site	Posterior Probability
109	0.238734
110	0.062253
111	0.338667
112	0.187656
128	0.179676
129	0.111809
130	0.543398
131	0.032771
133	0.152192
134	0.855842
135	0.152136
136	0.470864
137	0.235023
146	0.486061
147	0.250974
148	0.146583
149	0.36521
150	0.188769
151	0.155531
152	0.157401
153	0.303293
154	0.158104
155	0.121592
156	0.088733
157	0.209561
158	0.154241
159	0.114493
166	0.876708
167	0.270228
216	0.309443
217	0.961254
218	0.942516
219	0.607666
220	0.97491
221	0.146942
223	0.212912
224	0.214298
225	0.181867
226	0.159411
227	0.063035
228	0.138766
229	0.123861
230	0.160465
231	0.032771
232	0.75837
233	0.641053
234	0.062253
235	0.064458
236	0.062253
261	0.992941
262	0.777809
263	0.1592
264	0.159445
265	0.105277
266	0.159965
267	0.150589
268	0.143787
269	0.125339
270	0.207282
271	0.165611
272	0.217187
275	0.223554
276	0.217925
297	0.413763
298	0.128974
299	0.248579
300	0.16645
301	0.241293
302	0.159541
303	0.260929
304	0.158263
305	0.126926
306	0.200889

## Sheet: Type-I analysis Basidio UPOs
Site	Posterior Probability
109	0.018913
110	0.00823
111	0.021522
112	0.023943
128	0.064075
129	0.071446
130	0.013292
131	0.006549
133	0.041592
134	0.036428
135	0.023744
136	0.016118
137	0.013346
146	0.030276
147	0.020004
148	0.027323
149	0.022606
150	0.408913
151	0.050413
152	0.173299
153	0.18757
154	0.025439
155	0.017809
156	0.013502
157	0.023109
158	0.085492
159	0.015018
166	0.002153
167	0.025285
216	0.029321
217	0.001754
218	0.003883
219	0.013818
220	0.001487
221	0.052064
223	0.011851
224	0.089904
225	0.025089
226	0.024575
227	0.008265
228	0.3013
229	0.010284
230	0.029636
231	0.006549
232	0.007296
233	0.042476
234	0.00823
235	0.012904
236	0.00823
261	0.000484
262	0.009909
263	0.026913
264	0.028073
265	0.036514
266	0.024181
267	0.02614
268	0.020768
269	0.012723
270	0.084188
271	0.038494
272	0.008185
275	0.018465
276	0.010032
297	0.017828
298	0.032946
299	0.027259
300	0.02596
301	0.035888
302	0.024944
303	0.026603
304	0.026369
305	0.018325
306	0.022446
