# Supplementary material for: New insights on unspecific peroxygenases: superfamily reclassification and evolution
Source: BMC Evol Biol. 2019 Mar 13;19:76. doi: 10.1186/s12862-019-1394-3 (PMC6417270; doi:10.1186/s12862-019-1394-3)
Supplement: Supplementary file 16 — Table S3 Information of all the fungal genome sequences used in this study. (XLSX 38 kb) [file 12862_2019_1394_MOESM16_ESM.xlsx]

## Sheet: genome_info
Additional Table 3 Information of all the fungal genome sequences used in this study.
S.No.	Fungal species	# peptide sequences
1	Absidia glauca	14891
2	Acidomyces richmondensis	10338
3	Acidomyces richmondensis bfw	11177
4	Acremonium chrysogenum atcc 11550	8901
5	Agaricus bisporus var burnettii jb137 s8	11278
6	Allomyces macrogynus atcc 38327	19447
7	Alternaria alternata	13466
8	Amanita muscaria koide bx008	18093
9	Amphiamblys sp wsbs 2006	3642
10	Anncaliia algerae pra 109	5245
11	Anncaliia algerae pra 339	3598
12	Anthracocystis flocculosa pf 1	4425
13	Arthrobotrys oligospora atcc 24927	11479
14	Arthroderma otae cbs 113480	8765
15	Aschersonia aleyrodis rcef 2490	8461
16	Ascochyta rabiei	10596
17	Ascoidea rubescens dsm 1968	6787
18	Ascosphaera apis arsef 7405	6442
19	Ashbya gossypii	4776
20	Aspergillus aculeatus atcc 16872	10843
21	Aspergillus bombycis	12265
22	Aspergillus brasiliensis cbs 101740	12990
23	Aspergillus calidoustus	15384
24	Aspergillus carbonarius item 5010	11478
25	Aspergillus clavatus	9121
26	Aspergillus cristatus	10344
27	Aspergillus flavus	13485
28	Aspergillus flavus af 70	8431
29	Aspergillus fumigatus	9630
30	Aspergillus fumigatus a1163	9916
31	Aspergillus fumigatus var rp 2014	8825
32	Aspergillus fumigatus z5	9540
33	Aspergillus glaucus cbs 516.65	11255
34	Aspergillus lentulus	9680
35	Aspergillus luchuensis	12920
36	Aspergillus luchuensis cbs 106.47	13503
37	Aspergillus nidulans	10534
38	Aspergillus nidulans fgsc a4	9541
39	Aspergillus niger	13942
40	Aspergillus niger atcc 1015	10950
41	Aspergillus niger gca 001515345	10373
42	Aspergillus nomius nrrl 13137	11914
43	Aspergillus ochraceoroseus	7829
44	Aspergillus oryzae	12074
45	Aspergillus oryzae 100.8	11187
46	Aspergillus oryzae 3.042	11383
47	Aspergillus oryzae gca 002007945	11456
48	Aspergillus parasiticus su 1	8645
49	Aspergillus rambellii	7761
50	Aspergillus ruber cbs 135680	10066
51	Aspergillus sydowii cbs 593.65	13579
52	Aspergillus terreus	10402
53	Aspergillus tubingensis cbs 134.48	12319
54	Aspergillus udagawae	9999
55	Aspergillus ustus	706
56	Aspergillus versicolor cbs 583.65	13222
57	Aspergillus wentii dto 134e9	12435
58	Aureobasidium namibiae cbs 147.97	10259
59	Aureobasidium pullulans	6411
60	Aureobasidium pullulans exf 150	11844
61	Aureobasidium subglaciale exf 2481	10792
62	Aureobasidium_melanogenum_cbs_110374	10584
63	Babjeviella inositovora nrrl y 12698	6399
64	Batrachochytrium dendrobatidis jam 81	8700
65	Batrachochytrium dendrobatidis jel 423	155
66	Batrachochytrium salamandrivorans	12471
67	Baudoinia panamericana uamh 10762	10508
68	Beauveria bassiana	10179
69	Beauveria bassiana arsef 2860	10364
70	Beauveria bassiana d1.5	11861
71	Bipolaris maydis atcc 48331	12705
72	Bipolaris maydis c5	13316
73	Bipolaris oryzae atcc 44560	12002
74	Bipolaris sorokiniana nd90pr	12214
75	Bipolaris victoriae fi3	12882
76	Bipolaris zeicola 26r13	12853
77	Blastomyces dermatitidis atcc 18188	11443
78	Blastomyces dermatitidis atcc 26199	11211
79	Blastomyces dermatitidis er3	11539
80	Blastomyces gilchristii slh14081	11343
81	Blastomyces percursus	10285
82	Blumeria graminis	6470
83	Blumeria graminis f sp tritici 96224	4024
84	Botryobasidium botryosum fd 172 ss1	16502
85	Botrytis cinerea	13749
86	Botrytis cinerea bcdw1	11028
87	Botrytis cinerea t4	16353
88	Brettanomyces bruxellensis awri1499	4861
89	Byssochlamys spectabilis no.5	8877
90	Calocera cornea hhb12733	13154
91	Calocera viscosa tufc12733	12363
92	Candida albicans 12c	6277
93	Candida albicans 19f	6277
94	Candida albicans ca6	6303
95	Candida albicans gc75	6310
96	Candida albicans l26	6291
97	Candida albicans p34048	6276
98	Candida albicans p37005	6271
99	Candida albicans p37037	6299
100	Candida albicans p37039	6257
101	Candida albicans p57055	6287
102	Candida albicans p57072	6254
103	Candida albicans p60002	6234
104	Candida albicans p75010	6245
105	Candida albicans p75016.	6235
106	Candida albicans p75063	6260
107	Candida albicans p76055	6228
108	Candida albicans p76067	6250
109	Candida albicans p78042	6299
110	Candida albicans p78048	6312
111	Candida albicans p87	6250
112	Candida albicans p94015	6241
113	Candida albicans sc 5314	6392
114	Candida albicans sc 5314 gca 000182965	6030
115	Candida albicans sc 5314 gca 000784655	6337
116	Candida albicans wo 1	5752
117	Candida arabinofermentans nrrl yb 2248	5830
118	Candida auris	7461
119	Candida dubliniensis cd36	5860
120	Candida glabrata	5200
121	Candida glabrata gca 001466525	5214
122	Candida glabrata gca 001466535	5191
123	Candida glabrata gca 001466565	5331
124	Candida glabrata gca 001466575	5293
125	Candida glabrata gca 001466635	5985
126	Candida glabrata gca 001466685	5317
127	Candida intermedia cbs 141442	5931
128	Candida intermedia gca 900106125	6050
129	Candida maltosa xu316	5986
130	Candida orthopsilosis co 90.125	5678
131	Candida parapsilosis cdc317	5810
132	Candida tanzawaensis nrrl y 17324	5885
133	Candida tenuis atcc 10573	6985
134	Candida tropicalis mya 3404	6163
135	Capronia coronata cbs 617.96	9231
136	Capronia epimyces cbs 606.96	10469
137	Ceraceosorus bombacis	8022
138	Ceratocystis platani	5622
139	Chaetomium globosum cbs 148.51	11048
140	Chaetomium thermophilum var thermophilum dsm 1495	7165
141	Choanephora cucurbitarum gca 001683725.1	11977
142	Cladophialophora bantiana cbs 173.52	12762
143	Cladophialophora carrionii	11181
144	Cladophialophora carrionii cbs 160.54	10373
145	Cladophialophora immunda	14033
146	Cladophialophora psammophila cbs 110553	13421
147	Cladophialophora yegresii cbs 114405	10118
148	Claviceps purpurea 20.1	8823
149	Clavispora lusitaniae atcc 42720	5936
150	Coccidioides immitis h538.4	10593
151	Coccidioides immitis rmscc 2394	10408
152	Coccidioides immitis rmscc 3703	10463
153	Coccidioides immitis rs	9910
154	Coccidioides posadasii c735 delta sowgp	7229
155	Coccidioides posadasii rmscc 3488	9964
156	Coccidioides posadasii str silveira	10228
157	Colletotrichum chlorophyti	10310
158	Colletotrichum fioriniae pj7	13759
159	Colletotrichum gloeosporioides	15381
160	Colletotrichum gloeosporioides cg 14	16538
161	Colletotrichum graminicola	12020
162	Colletotrichum higginsianum	16141
163	Colletotrichum higginsianum imi 349063	14651
164	Colletotrichum incanum	12809
165	Colletotrichum incanum gca 001855235	11852
166	Colletotrichum nymphaeae sa 01	14404
167	Colletotrichum orbiculare	13346
168	Colletotrichum orchidophilum	14496
169	Colletotrichum salicis	13783
170	Colletotrichum simmondsii	13884
171	Colletotrichum sublineola	12699
172	Colletotrichum tofieldiae	12501
173	Conidiobolus coronatus nrrl 28638	10572
174	Coniochaeta ligniaria nrrl 30616	13658
175	Coniophora puteana rwd 64.598 ss2	1013
176	Coniosporium apollinis cbs 100218	9308
177	Coprinopsis cinerea okayama 7.130	13356
178	Cordyceps brongniartii rcef 3172	9595
179	Cordyceps confragosa	8126
180	Cordyceps confragosa rcef 1005	11030
181	Cordyceps militaris cm 01	9651
182	Cryptococcus amylolentus cbs 6039	10306
183	Cryptococcus amylolentus cbs 6273	8176
184	Cryptococcus depauperatus cbs 7841	6537
185	Cryptococcus depauperatus cbs 7855	6373
186	Cryptococcus gattii ca 1280	6683
187	Cryptococcus gattii ca1873	6634
188	Cryptococcus gattii e566	6732
189	Cryptococcus gattii ejb 2	6763
190	Cryptococcus gattii nt 10	6744
191	Cryptococcus gattii ru294	6757
192	Cryptococcus gattii vgii 2001 935.1	6488
193	Cryptococcus gattii vgii 99.473	6495
194	Cryptococcus gattii vgii ca 1014	6481
195	Cryptococcus gattii vgii cbs 10090	6485
196	Cryptococcus gattii vgii la55	6497
197	Cryptococcus gattii vgii mmrl2647	6475
198	Cryptococcus gattii vgii r265	6472
199	Cryptococcus gattii vgii ram5	6463
200	Cryptococcus gattii vgiv ind107	6696
201	Cryptococcus gattii wm276	6565
202	Cryptococcus neoformans	6594
203	Cryptococcus neoformans var grubii h99	7826
204	Cryptococcus neoformans var neoformans b 3501a	6578
205	Cutaneotrichosporon oleaginosus	8320
206	Cyberlindnera fabianii	5509
207	Cyberlindnera jadinii	5057
208	Cyberlindnera jadinii nrrl y 1542	6032
209	Cylindrobasidium torrendii fp15055 ss 10	13936
210	Cyphellophora europaea cbs 101466	11094
211	Dacryopinax primogenitus djm 731 ss1	10240
212	Dactylellina haptotyla cbs 200.50	10959
213	Daedalea quercina l 15889	12192
214	Debaryomyces fabryi	6027
215	Debaryomyces hansenii cbs767	6272
216	Diaporthe ampelina gca 001006365.1	10704
217	Diaporthe helianthi	14220
218	Dichomitus squalens lyad 421 ss1	7192
219	Diplodia corticola	10839
220	Diplodia seriata	9343
221	Diplodia seriata gca 001975905	8050
222	Dothistroma septosporum	12415
223	Drechmeria coniospora	8236
224	Drechslerella stenobrocha 248	5597
225	Edhazardia aedis usnm 41457	4190
226	Emergomyces pasteuriana ep9510	8950
227	Emmonsia crescens uamh 3008	9444
228	Emmonsia parva uamh 139	8562
229	Emmonsia sp cac 2015a	8769
230	Encephalitozoon cuniculi ecuniii l	1834
231	Encephalitozoon cuniculi gb m1	2126
232	Encephalitozoon hellem atcc 50504	1928
233	Encephalitozoon intestinalis atcc 50506	1939
234	Encephalitozoon romaleae sj 2008	1831
235	Endocarpon pusillum z07020	9238
236	Enterocytozoon bieneusi h348	3632
237	Enterocytozoon hepatopenaei	2536
238	Enterospora canceri	2169
239	Eremothecium cymbalariae dbvpg 7215	4434
240	Eremothecium gossypii fdag1	4774
241	Eremothecium sinecaudum	4536
242	Erysiphe necator	6484
243	Escovopsis weberi	6870
244	Eutypa lata ucrel 1	11685
245	Exidia glandulosa hhb12029	26690
246	Exophiala aquamarina cbs 119918	13118
247	Exophiala dermatitidis nih ut8656	9578
248	Exophiala mesophila	10347
249	Exophiala oligosperma	13234
250	Exophiala sideris	11120
251	Exophiala spinifera cbs 89968	12049
252	Exophiala xenobiotica cbs 118157	13187
253	Fibroporia radiculosa	9262
254	Fibulorhizoctonia sp cbs 109695	32854
255	Fistulina hepatica atcc 64428	9387
256	Fomitiporia mediterranea mf 3.22	533
257	Fomitopsis pinicola fp 58527 ss1	13852
258	Fonsecaea erecta	12090
259	Fonsecaea monophora	11984
260	Fonsecaea multimorphosa	11804
261	Fonsecaea multimorphosa cbs 102226	12369
262	Fonsecaea nubica	11681
263	Fonsecaea pedrosoi cbs 271.37	12527
264	Fusarium culmorum	12427
265	Fusarium fujikuroi	14815
266	Fusarium fujikuroi gca 001023035	14799
267	Fusarium fujikuroi gca 001023045	14830
268	Fusarium fujikuroi gca 001023065	15182
269	Fusarium graminearum	14145
270	Fusarium graminearum gca 000599445	13355
271	Fusarium langsethiae	11940
272	Fusarium mangiferae	15804
273	Fusarium oxysporum	17696
274	Fusarium oxysporum f sp conglutinans race 2 54008	26246
275	Fusarium oxysporum f sp cubense race 1	15438
276	Fusarium oxysporum f sp cubense race 4	14459
277	Fusarium oxysporum f sp cubense tropical race 4 54006	22487
278	Fusarium oxysporum f sp lycopersici mn 25	24733
279	Fusarium oxysporum f sp melonis 26406	26719
280	Fusarium oxysporum f sp pisi hdv 247	26378
281	Fusarium oxysporum f sp radicis lycopersici 26381	24739
282	Fusarium oxysporum f sp raphani 54005	25666
283	Fusarium oxysporum f sp vasinfectum 25433	25216
284	Fusarium oxysporum fo47	24818
285	Fusarium oxysporum fosc 3 a	23735
286	Fusarium poae	14740
287	Fusarium proliferatum	15254
288	Fusarium proliferatum et 1	16143
289	Fusarium pseudograminearum	12448
290	Fusarium solani	15705
291	Fusarium verticillioides	14185
292	Gaeumannomyces graminis	14380
293	Galerina marginata cbs 339.88	21391
294	Gelatoporia subvermispora b	12123
295	Geotrichum candidum	6799
296	Glarea lozoyensis 74030	7926
297	Glarea lozoyensis atcc 20868	13083
298	Gloeophyllum trabeum atcc 11539	11755
299	Gonapodya prolifera jel 478	13831
300	Grifola frondosa	15039
301	Grosmannia clavigera kw1407	8312
302	Gymnopus luxurians fd 317 m1	14604
303	Hanseniaspora guilliermondii	4070
304	Hanseniaspora opuntiae	4167
305	Hanseniaspora osmophila	4657
306	Hanseniaspora uvarum	4061
307	Hanseniaspora uvarum dsm 2768	3043
308	Hanseniaspora valbyensis nrrl y 1626	4772
309	Hebeloma cylindrosporum h7	15376
310	Hepatospora eriocheir	3052
311	Hepatospora eriocheir gca 002087885	2691
312	Heterobasidion irregulare tc 32.1	13275
313	Hirsutella minnesotensis 3608	9390
314	Histoplasma capsulatum g186ar	9254
315	Histoplasma capsulatum h143	9547
316	Histoplasma capsulatum h88	9445
317	Histoplasma capsulatum nam1	9313
318	Hydnomerulius pinastri md 312	7914
319	Hypholoma sublateritium fd 334 ss 4	17771
320	Hyphopichia burtonii nrrl y 1933	5996
321	Hypsizygus marmoreus	15561
322	Isaria fumosorosea arsef 2679	10061
323	Jaapia argillacea mucl 33604	16375
324	Kalmanozyma brasiliensis ghg001	5765
325	Kazachstania africana cbs 2517	5378
326	Kazachstania naganishii cbs 8797	5321
327	Kluyveromyces lactis	5074
328	Kluyveromyces marxianus	4912
329	Kluyveromyces marxianus dmku3 1042	4952
330	Komagataella pastoris	5040
331	Komagataella pastoris gca 001708105	5057
332	Komagataella phaffii	5057
333	Komagataella phaffii cbs 7435	5291
334	Komagataella phaffii gs115	5064
335	Kuraishia capsulata cbs 1993	6029
336	Kwoniella bestiolae cbs 10118	9133
337	Kwoniella dejecticola cbs 10117	8602
338	Kwoniella heveanensis bcc 8398	7927
339	Kwoniella heveanensis cbs 569	7871
340	Kwoniella mangroviensis cbs 10435	8422
341	Kwoniella mangroviensis cbs 8507	8429
342	Kwoniella mangroviensis cbs 8886	8429
343	Kwoniella pini cbs 10737	7829
344	Laccaria amethystina laam 08.1	21033
345	Laccaria bicolor s238n h82	18215
346	Lachancea dasiensis cbs 10888	5096
347	Lachancea fermentati	5233
348	Lachancea lanzarotensis	5058
349	Lachancea meyersii cbs 8951	4998
350	Lachancea mirantina	5056
351	Lachancea nothofagi cbs 11611	5154
352	Lachancea sp cbs 6924	5059
353	Lachancea thermotolerans cbs 6340	5092
354	Laetiporus sulphureus 93.53	13745
355	Lentinula edodes	12051
356	Leptosphaeria maculans	12469
357	Leucoagaricus sp symc cos	698
358	Lichtheimia corymbifera jmrc fsu 9682	13404
359	Lichtheimia ramosa	11542
360	Lipomyces starkeyi nrrl y 11557	8183
361	Lodderomyces elongisporus nrrl yb 4239	5799
362	Macrophomina phaseolina ms6	13806
363	Madurella mycetomatis	10707
364	Magnaporthe oryzae	12755
365	Magnaporthe poae atcc 64411	11370
366	Malassezia pachydermatis	4202
367	Malassezia sympodialis atcc 42132	3318
368	Malassezia sympodialis atcc 42132 gca 900149145	4502
369	Marssonina brunnea f sp multigermtubi mb m1	10027
370	Melampsora laricipopulina	16372
371	Metarhizium acridum cqma 102	9849
372	Metarhizium album arsef 1941	8472
373	Metarhizium anisopliae	10795
374	Metarhizium anisopliae arsef 23	11688
375	Metarhizium anisopliae arsef 549	10891
376	Metarhizium anisopliae brip 53284	11456
377	Metarhizium anisopliae brip 53293	11415
378	Metarhizium brunneum arsef 3297	10689
379	Metarhizium guizhouense arsef 977	11787
380	Metarhizium majus arsef 297	11535
381	Metarhizium rileyi rcef 4871	8764
382	Metarhizium robertsii	12384
383	Metschnikowia bicuspidata var bicuspidata nrrl yb 4993	5838
384	Meyerozyma guilliermondii atcc 6260	5920
385	Microbotryum violaceum	7819
386	Microdochium bolleyi	13165
387	Millerozyma farinosa cbs 7064	11175
388	Mitosporidium daphniae	3330
389	Mixia osmundae iam 14324	6726
390	Mixia osmundae iam 14324 gca 000708205	6858
391	Moesziomyces antarcticus	4675
392	Moesziomyces aphidis dsm 70725	6011
393	Moniliophthora perniciosa fa553	13559
394	Moniliophthora roreri	20131
395	Moniliophthora roreri mca 2997	17910
396	Mortierella elongata ag 77	14961
397	Mortierella verticillata nrrl 6337	1523
398	Mucor ambiguus	11343
399	Mucor ambiguus gca 000950595.1	11343
400	Mucor circinelloides f circinelloides 1006phl	11709
401	Mucor circinelloides f. lusitanicus cbs 277.49	12227
402	Mycosphaerella eumusae	12632
403	Nadsonia fulvescens var elongata dsm 6958	5649
404	Nannizzia gypsea cbs 118893	8921
405	Naumovozyma castellii cbs 4309	5592
406	Naumovozyma dairenensis cbs 421	5548
407	Nematocida displodere	2278
408	Nematocida parisii ertm1	2661
409	Nematocida parisii ertm3	2726
410	Nematocida sp 1 ertm2	2770
411	Nematocida sp 1 ertm6	2433
412	Nematocida sp ertm5	2709
413	Neofusicoccum parvum ucrnp2	10366
414	Neolecta irregularis dah 3	5579
415	Neolentinus lepideus hhb14362 ss 1	13157
416	Neonectria ditissima	12685
417	Neosartorya fischeri	10402
418	Neurospora crassa	10813
419	Neurospora crassa gca 000786625	11653
420	Neurospora tetrasperma fgsc 2508	10380
421	Neurospora tetrasperma fgsc 2509	11186
422	Nosema apis brl 01	2764
423	Nosema bombycis cq1	4468
424	Nosema ceranae	3209
425	Nosema ceranae brl01	2060
426	Ogataea parapolymorpha dl-1	5325
427	Ogataea polymorpha	5173
428	Oidiodendron maius zn	16702
429	Ophiocordyceps sinensis co18	6972
430	Ophiocordyceps unilateralis	7821
431	Ophiostoma piceae uamh 11346	8884
432	Ordospora colligata oc4	1820
433	Pachysolen tannophilus nrrl y 2460	5666
434	Paracoccidioides brasiliensis	8070
435	Paracoccidioides brasiliensis gca 001713695	8324
436	Paracoccidioides brasiliensis pb03	8427
437	Paracoccidioides brasiliensis pb18	8390
438	Paracoccidioides sp lutzii pb01	8825
439	Paraphaeosphaeria sporulosa	14734
440	Parasitella parasitica	13408
441	Paxillus involutus atcc 200175	11740
442	Paxillus rubicundulus ve08 2h10	22036
443	Penicilliopsis zonata cbs 506.65	9870
444	Penicillium antarcticum	11514
445	Penicillium arizonense	12253
446	Penicillium brasilianum	11943
447	Penicillium brasilianum gca 002016555	10352
448	Penicillium camemberti fm 013	14418
449	Penicillium chrysogenum	11198
450	Penicillium coprophilum	8999
451	Penicillium decumbens	7149
452	Penicillium digitatum pd1	8961
453	Penicillium digitatum phi26	9133
454	Penicillium expansum	10663
455	Penicillium expansum gca 000769735	11023
456	Penicillium expansum gca 000769745	11060
457	Penicillium flavigenum	10994
458	Penicillium freii	11739
459	Penicillium griseofulvum	9630
460	Penicillium italicum	9996
461	Penicillium nalgiovense	11853
462	Penicillium nordicum	12959
463	Penicillium oxalicum 114.2	9979
464	Penicillium polonicum	10694
465	Penicillium roqueforti fm164	12319
466	Penicillium rubens wisconsin 54-1255	12557
467	Penicillium solitum	11889
468	Penicillium steckii	10362
469	Penicillium subrubescens	14177
470	Penicillium vulpinum	10278
471	Peniophora sp cont	18945
472	Pestalotiopsis fici w106-1	15413
473	Phaeoacremonium minimum ucrpa7	8834
474	Phaeomoniella chlamydospora	6907
475	Phaeosphaeria nodorum	12391
476	Phanerochaete carnosa hhb 10118 s	13925
477	Phialocephala scopiformis	18567
478	Phialocephala subalpina	20173
479	Phialophora americana	11909
480	Phialophora attae	11848
481	Phlebia centrifuga	13676
482	Phlebiopsis gigantea 11061.1 cr5-6	11855
483	Phycomyces blakesleeanus nrrl 1555	16543
484	Pichia kudriavzevii	7107
485	Pichia kudriavzevii gca 001983325	5470
486	Pichia membranifaciens	4163
487	Pichia membranifaciens nrrl y 2026	5542
488	Piloderma croceum f 1598	21524
489	Pisolithus microcarpus 441	20982
490	Pisolithus tinctorius marx 270	22653
491	Pleurotus ostreatus pc15	12296
492	Plicaturopsis crispa fd 325 ss 3	2717
493	Pneumocystis carinii b80	3646
494	Pneumocystis jirovecii ru7	3761
495	Pneumocystis murina b123	3623
496	Pochonia chlamydosporia 170	14867
497	Podospora anserina s mat	10548
498	Postia placenta mad 698 r	9083
499	Pseudocercospora fijiensis cirad86	13066
500	Pseudocercospora musae	13129
501	Pseudogymnoascus destructans	9335
502	Pseudogymnoascus destructans 20631-21	9153
503	Pseudogymnoascus sp 03vt05	10252
504	Pseudogymnoascus sp 05ny08	10514
505	Pseudogymnoascus sp 23342-1-i1	10269
506	Pseudogymnoascus sp 24mn13	10762
507	Pseudogymnoascus sp vkm f 103	9802
508	Pseudogymnoascus sp vkm f 3557	9482
509	Pseudogymnoascus sp vkm f 3775	9472
510	Pseudogymnoascus sp vkm f 3808	9929
511	Pseudogymnoascus sp vkm f 4246	8540
512	Pseudogymnoascus sp vkm f 4281 fw 2241	8728
513	Pseudogymnoascus sp vkm f 4513 fw 928	8669
514	Pseudogymnoascus sp vkm f 4514 fw 929	8865
515	Pseudogymnoascus sp vkm f 4515 fw 2607	10676
516	Pseudogymnoascus sp vkm f 4516 fw 969	9363
517	Pseudogymnoascus sp vkm f 4517 fw 2822	10744
518	Pseudogymnoascus sp vkm f 4518 fw 2643	11619
519	Pseudogymnoascus sp vkm f 4519 fw 2642	10630
520	Pseudogymnoascus sp vkm f 4520 fw 2644	11551
521	Pseudogymnoascus sp wsf 3629	11033
522	Pseudogymnoascus verrucosus	9581
523	Pseudoloma neurophilia	3644
524	Pseudozyma hubeiensis sy62	7472
525	Puccinia graminis	15979
526	Puccinia graminisug99	24524
527	Puccinia sorghi	21078
528	Puccinia striiformis	18019
529	Puccinia striiformis f sp tritici pst 78	20502
530	Puccinia triticina	11638
531	Punctularia strigosozonata hhb 11173 ss5	2097
532	Purpureocillium lilacinum	11773
533	Purpureocillium lilacinum gca 001653265	11763
534	Pyrenochaeta sp ds3say3a	14990
535	Pyrenophora teres	11799
536	Pyrenophora triticirepentis	12169
537	Pyronema omphalodes cbs 100304	13367
538	Rachicladosporium antarcticum	18781
539	Rasamsonia emersonii cbs 393.64	9843
540	Rhinocladiella mackenziei cbs 650.93	11382
541	Rhizoctonia solani	11897
542	Rhizoctonia solani 123e	10993
543	Rhizoctonia solani ag1-ia	10489
544	Rhizoctonia solani ag1-ib	12209
545	Rhizoctonia solani ag-3 rhs1ap	12726
546	Rhizoctonia solani ag-8 wac10335	13951
547	Rhizophagus irregularis daom 181602 gca 000439145	29830
548	Rhizophagus irregularis daom 197198w gca 000597685	29911
549	Rhizopogon vesiculosus	14197
550	Rhizopogon vinicolor am-or11-026	14465
551	Rhizopus delemar ra 99-880 gca 000149305	17459
552	Rhizopus microsporus	11352
553	Rhizopus microsporus var microsporus	11496
554	Rhodotorula graminis wp1	7278
555	Rhodotorula sp jg-1b	6681
556	Rhodotorula toruloides	7538
557	Rhodotorula toruloides atcc 204091	2817
558	Rhodotorula toruloides np11	8140
559	Rhynchosporium agropyri	13673
560	Rhynchosporium commune	12211
561	Rhynchosporium secalis	13145
562	Rozella allomycis csf 55	6350
563	Saccharomyces arboricola h-6	3659
564	Saccharomyces cerevisiae	6692
565	Saccharomyces cerevisiae awri 796	3786
566	Saccharomyces cerevisiae cen pk113-7d	5451
567	Saccharomyces cerevisiae ec1118	6017
568	Saccharomyces cerevisiae fostersb	3689
569	Saccharomyces cerevisiae fosterso	3575
570	Saccharomyces cerevisiae gca 000091065	298
571	Saccharomyces cerevisiae gca 001634645	6319
572	Saccharomyces cerevisiae gca 001983315	5445
573	Saccharomyces cerevisiae kyokai no.7	5795
574	Saccharomyces cerevisiae lalvin qa23	4022
575	Saccharomyces cerevisiae p283	4400
576	Saccharomyces cerevisiae p301	4767
577	Saccharomyces cerevisiae r008	5222
578	Saccharomyces cerevisiae r103	5045
579	Saccharomyces cerevisiae rm11-1a	5377
580	Saccharomyces cerevisiae vin13	3930
581	Saccharomyces cerevisiae vl3	4025
582	Saccharomyces cerevisiae x saccharomyces kudriavzevii vin7	9143
583	Saccharomyces cerevisiae yjm1078	5424
584	Saccharomyces cerevisiae yjm1083	5403
585	Saccharomyces cerevisiae yjm1129	5475
586	Saccharomyces cerevisiae yjm1133	5333
587	Saccharomyces cerevisiae yjm1190	5441
588	Saccharomyces cerevisiae yjm1199	5471
589	Saccharomyces cerevisiae yjm1202	5403
590	Saccharomyces cerevisiae yjm1208	5394
591	Saccharomyces cerevisiae yjm1242	5402
592	Saccharomyces cerevisiae yjm1244	5363
593	Saccharomyces cerevisiae yjm1248	5319
594	Saccharomyces cerevisiae yjm1250	5328
595	Saccharomyces cerevisiae yjm1252	5391
596	Saccharomyces cerevisiae yjm1273	5467
597	Saccharomyces cerevisiae yjm1304	5381
598	Saccharomyces cerevisiae yjm1307	5414
599	Saccharomyces cerevisiae yjm1311	5437
600	Saccharomyces cerevisiae yjm1326	5431
601	Saccharomyces cerevisiae yjm1332	5462
602	Saccharomyces cerevisiae yjm1336	5421
603	Saccharomyces cerevisiae yjm1338	5420
604	Saccharomyces cerevisiae yjm1341	5445
605	Saccharomyces cerevisiae yjm1342	5409
606	Saccharomyces cerevisiae yjm1355	5371
607	Saccharomyces cerevisiae yjm1356	5465
608	Saccharomyces cerevisiae yjm1381	5470
609	Saccharomyces cerevisiae yjm1383	5427
610	Saccharomyces cerevisiae yjm1385	5441
611	Saccharomyces cerevisiae yjm1386	5377
612	Saccharomyces cerevisiae yjm1387	5453
613	Saccharomyces cerevisiae yjm1388	5398
614	Saccharomyces cerevisiae yjm1389	5385
615	Saccharomyces cerevisiae yjm1399	5227
616	Saccharomyces cerevisiae yjm1400	5414
617	Saccharomyces cerevisiae yjm1401	5362
618	Saccharomyces cerevisiae yjm1402	5452
619	Saccharomyces cerevisiae yjm1415	5469
620	Saccharomyces cerevisiae yjm1417	5441
621	Saccharomyces cerevisiae yjm1418	5424
622	Saccharomyces cerevisiae yjm1419	5412
623	Saccharomyces cerevisiae yjm1433	5379
624	Saccharomyces cerevisiae yjm1434	5466
625	Saccharomyces cerevisiae yjm1439	5376
626	Saccharomyces cerevisiae yjm1443	5283
627	Saccharomyces cerevisiae yjm1444	5362
628	Saccharomyces cerevisiae yjm1447	5224
629	Saccharomyces cerevisiae yjm1450	5377
630	Saccharomyces cerevisiae yjm1460	5379
631	Saccharomyces cerevisiae yjm1463	5371
632	Saccharomyces cerevisiae yjm1477	5429
633	Saccharomyces cerevisiae yjm1478	5414
634	Saccharomyces cerevisiae yjm1479	5411
635	Saccharomyces cerevisiae yjm1526	5363
636	Saccharomyces cerevisiae yjm1527	5397
637	Saccharomyces cerevisiae yjm1549	5452
638	Saccharomyces cerevisiae yjm1573	5451
639	Saccharomyces cerevisiae yjm1574	5359
640	Saccharomyces cerevisiae yjm1592	5393
641	Saccharomyces cerevisiae yjm1615	5412
642	Saccharomyces cerevisiae yjm189	5437
643	Saccharomyces cerevisiae yjm193	5410
644	Saccharomyces cerevisiae yjm195	5371
645	Saccharomyces cerevisiae yjm244	5329
646	Saccharomyces cerevisiae yjm248	5390
647	Saccharomyces cerevisiae yjm270	5427
648	Saccharomyces cerevisiae yjm271	5367
649	Saccharomyces cerevisiae yjm320	5387
650	Saccharomyces cerevisiae yjm326	5416
651	Saccharomyces cerevisiae yjm428	5401
652	Saccharomyces cerevisiae yjm450	5435
653	Saccharomyces cerevisiae yjm451	5405
654	Saccharomyces cerevisiae yjm453	5391
655	Saccharomyces cerevisiae yjm456	5475
656	Saccharomyces cerevisiae yjm470	5393
657	Saccharomyces cerevisiae yjm541	5398
658	Saccharomyces cerevisiae yjm554	5358
659	Saccharomyces cerevisiae yjm555	5457
660	Saccharomyces cerevisiae yjm627	5398
661	Saccharomyces cerevisiae yjm681	5397
662	Saccharomyces cerevisiae yjm682	5440
663	Saccharomyces cerevisiae yjm683	5461
664	Saccharomyces cerevisiae yjm689	5391
665	Saccharomyces cerevisiae yjm693	5372
666	Saccharomyces cerevisiae yjm789	5901
667	Saccharomyces cerevisiae yjm969	5451
668	Saccharomyces cerevisiae yjm972	5438
669	Saccharomyces cerevisiae yjm975	5433
670	Saccharomyces cerevisiae yjm978	5446
671	Saccharomyces cerevisiae yjm981	5476
672	Saccharomyces cerevisiae yjm984	5424
673	Saccharomyces cerevisiae yjm987	5482
674	Saccharomyces cerevisiae yjm990	5385
675	Saccharomyces cerevisiae yjm993	5470
676	Saccharomyces cerevisiae yjm996	5474
677	Saccharomyces eubayanus	5379
678	Saccharomyces kudriavzevii ifo 1802	3764
679	Saccharomyces sp boulardii	5482
680	Saccharomyces sp boulardii gca 001413975	5493
681	Saccharomycetaceae sp ashbya aceri	4487
682	Saitoella complicata nrrl y 17804	7119
683	Saitoella complicata nrrl y 17804 gca 001661265	7034
684	Scedosporium apiospermum	8375
685	Scheffersomyces stipitis cbs 6054	5817
686	Schizophyllum commune h4-8	13194
687	Schizopora paradoxa	17089
688	Schizosaccharomyces cryophilus	5180
689	Schizosaccharomyces japonicus	4878
690	Schizosaccharomyces octosporus	4986
691	Schizosaccharomyces pombe	5146
692	Scleroderma citrinum foug a	20995
693	Sclerotinia borealis f-4128	10166
694	Sclerotinia sclerotiorum	10175
695	Sclerotinia sclerotiorum 1980 uf-70	11130
696	Serendipita indica dsm 11827	11766
697	Serendipita vermifera maff 305830	15245
698	Serpula lacrymans var lacrymans s7.3	14481
699	Serpula lacrymans var lacrymans s7.9	12925
700	Setosphaeria turcica et28a	11698
701	Sistotremastrum niveocremeum hhb9708	13076
702	Sistotremastrum suecicum hhb10207 ss-3	13654
703	Sordaria macrospora	9898
704	Spathaspora passalidarum nrrl y-27907	5983
705	Sphaerobolus stellatus ss14	25079
706	Sphaerulina musiva so2202	10156
707	Spizellomyces punctatus daom br117	9422
708	Sporidiobolus salmonicolor	4672
709	Sporisorium reilianum	6673
710	Sporisorium scitamineum	7711
711	Sporothrix brasiliensis 5110	9091
712	Sporothrix insectorum rcef 264	9496
713	Sporothrix schenckii 1099-18	10293
714	Sporothrix schenckii atcc 58251	8674
715	Spraguea lophii 42_110	2499
716	Stachybotrys chartarum ibt 40288	11530
717	Stachybotrys chartarum ibt 40293	11368
718	Stachybotrys chartarum ibt 7711	11453
719	Stachybotrys chlorohalonata ibt 40285	10706
720	Stagonospora sp src1lsm3a	14425
721	Stemphylium lycopersici	8997
722	Stereum hirsutum fp-91666 ss1	1612
723	Sugiyamaella lignohabitans	5135
724	Suillus luteus uh-slu-lm8-n1	18303
725	Talaromyces cellulolyticus	1618
726	Talaromyces islandicus	9927
727	Talaromyces marneffei atcc 18224	10637
728	Talaromyces marneffei pm1	13044
729	Talaromyces stipitatus atcc 10500	13252
730	Termitomyces sp j132	11143
731	Tetrapisispora blattae cbs 6284	5389
732	Tetrapisispora phaffii cbs 4417	5253
733	Thermothelomyces thermophila atcc 42464	9097
734	Thielavia terrestris nrrl 8126	9802
735	Thielaviopsis punctulata	5296
736	Tilletia caries	10204
737	Tilletia controversa	9860
738	Tilletia indica	9548
739	Tilletia walkeri	7970
740	Tilletiaria anomala ubc 951	6808
741	Tolypocladium ophioglossoides cbs 100239	9317
742	Torrubiella hemipterigena	11471
743	Tortispora caseinolytica nrrl y-17796	4657
744	Torulaspora delbrueckii	4972
745	Trachipleistophora hominis	3212
746	Trametes cinnabarina	10233
747	Trametes pubescens	14438
748	Trametes versicolor fp-101664 ss1	1029
749	Tremella mesenterica dsm 1558	1456
750	Trichoderma atroviride imi 206040	11816
751	Trichoderma gamsii	10944
752	Trichoderma guizhouense	11255
753	Trichoderma harzianum	11498
754	Trichoderma reesei	9115
755	Trichoderma reesei rut c-30	9849
756	Trichoderma virens	12406
757	Trichophyton benhamiae cbs 112371	7980
758	Trichophyton equinum cbs 127.97	8676
759	Trichophyton interdigitale h6	8397
760	Trichophyton interdigitale mr816	8282
761	Trichophyton rubrum	7051
762	Trichophyton rubrum cbs 100081	10637
763	Trichophyton rubrum cbs 118892	10418
764	Trichophyton rubrum cbs 202.88	10820
765	Trichophyton rubrum cbs 288.86	10653
766	Trichophyton rubrum cbs 289.86	10598
767	Trichophyton rubrum cbs 735.88	10776
768	Trichophyton rubrum d6	10659
769	Trichophyton rubrum mr1448	10643
770	Trichophyton rubrum mr1459	10813
771	Trichophyton rubrum mr850	10686
772	Trichophyton soudanense cbs 452.61	10671
773	Trichophyton tonsurans cbs 112818	8521
774	Trichophyton verrucosum hki 0517	8028
775	Trichophyton violaceum	7037
776	Trichosporon asahii var asahii cbs 2479	8311
777	Trichosporon asahii var asahii cbs 8904	8528
778	Tsuchiyaea wingfieldii cbs 7118	8098
779	Tuber melanosporum	7496
780	Tulasnella calospora mut 4182	19554
781	Umbilicaria pustulata	8268
782	Uncinocarpus reesii 1704	7760
783	Ustilaginoidea virens	8426
784	Ustilaginoidea virens gca 000965225	6451
785	Ustilago bromivora	7227
786	Ustilago hordei	7110
787	Ustilago maydis 521	6783
788	Valsa mali	11165
789	Valsa mali var pyri	10741
790	Vanderwaltozyma polyspora dsm 70294	5367
791	Vavraia culicis subsp floridensis	2773
792	Verruconis gallopava	11357
793	Verticillium alfalfae vams 102	10237
794	Verticillium dahliae	10535
795	Verticillium dahliae jr2	11404
796	Verticillium longisporum	21072
797	Verticillium longisporum gca 001268145	20793
798	Vittaforma corneae atcc 50505	2238
799	Wallemia ichthyophaga exf-994	4865
800	Wallemia mellicola cbs 633.66	5277
801	Wickerhamomyces anomalus nrrl y-366-8	6421
802	Wickerhamomyces ciferrii	6702
803	Xanthophyllomyces dendrorhous	6380
804	Xylona heveae tc161	8201
805	Yarrowia lipolytica	6448
806	Yarrowia lipolytica gca 001761485	7949
807	Zygosaccharomyces bailii isa1307	9925
808	Zygosaccharomyces parabailii	10086
809	Zygosaccharomyces rouxii	4991
810	Zygosaccharomyces rouxii gca 001972345	10038
811	Zymoseptoria brevis	10566
812	Zymoseptoria tritici	10931
